# Supplementary material for: Chromosome-Scale Genome Assembly of the Hexaploid Taiwanese Goosefoot “Djulis” (Chenopodium formosanum)
Source: Genome Biol Evol. 2022 Jul 26;14(8):evac120. doi: 10.1093/gbe/evac120 (PMC9356728; doi:10.1093/gbe/evac120)
Supplement: evac120_Supplementary_Data [file evac120_supplementary_data.zip › Supplementary Tables.xlsx]

## Sheet: S1
Table S1. Assembly statistics of the C. formosanum contig and scaffold assemblies
	Contig assembly	Preliminary scaffold assembly	Cleaned scaffold assembly
Total length (Gb)	1.668	1.668	1.63
Number of contigs/scaffolds	1914	1872	798
Largest contig/scaffold (Mb)	82.218	92.862	92.862
N50 (Mb)	35.895	61.076	61.076
L50	17	11	11
N90 (Mb)	8.025	38.117	39.853
L90	52	25	24

## Sheet: S2
Table S2. Assessment of contamination in the C. formosanum scaffold assembly using Kraken and BlobTools
Scaffold	GC %	Length	Read depth	Blobtools assignment	Kraken assignment
Cf6B	36.6	92862210	39.1244	Streptophyta	Beta vulgaris subsp. vulgaris (taxid 3555)
Cf5B	36.38	84563608	39.672	Streptophyta	Beta vulgaris subsp. vulgaris (taxid 3555)
Cf7B	36.8	84111257	39.5565	Streptophyta	Beta vulgaris subsp. vulgaris (taxid 3555)
Cf8B	36.79	82217616	39.3735	Streptophyta	Beta vulgaris subsp. vulgaris (taxid 3555)
Cf3B	36.55	81617237	39.3652	Streptophyta	Beta vulgaris subsp. vulgaris (taxid 3555)
Cf1B	36.75	79488523	39.6881	Streptophyta	Beta vulgaris subsp. vulgaris (taxid 3555)
Cf4B	36.72	78488603	39.6636	Streptophyta	Beta vulgaris subsp. vulgaris (taxid 3555)
Cf2B	36.82	75745498	39.5762	Streptophyta	Beta vulgaris subsp. vulgaris (taxid 3555)
Cf9B	36.71	73448765	39.3853	Streptophyta	Beta vulgaris subsp. vulgaris (taxid 3555)
Cf6C	35.47	61415420	39.6907	Streptophyta	Beta vulgaris subsp. vulgaris (taxid 3555)
Cf5C	35.53	61075681	39.7457	Streptophyta	Beta vulgaris subsp. vulgaris (taxid 3555)
Cf7C	35.91	56053962	39.7552	Streptophyta	Beta vulgaris subsp. vulgaris (taxid 3555)
Cf8C	35.54	55524655	39.5066	Streptophyta	Beta vulgaris subsp. vulgaris (taxid 3555)
Cf3C	35.69	55283446	39.7048	Streptophyta	Beta vulgaris subsp. vulgaris (taxid 3555)
Cf4C	35.7	54851532	39.6143	Streptophyta	Beta vulgaris subsp. vulgaris (taxid 3555)
Cf9C	35.9	51798530	39.7839	Streptophyta	Beta vulgaris subsp. vulgaris (taxid 3555)
Cf1C	35.85	50891137	39.7371	Streptophyta	Beta vulgaris subsp. vulgaris (taxid 3555)
Cf2C	35.52	50878193	39.2523	Streptophyta	Beta vulgaris subsp. vulgaris (taxid 3555)
Cf2D	35.31	43377177	39.7777	Streptophyta	Beta vulgaris subsp. vulgaris (taxid 3555)
Cf5D	35.26	43268323	38.9084	Streptophyta	Beta vulgaris subsp. vulgaris (taxid 3555)
Cf6D	35.22	43130823	38.8044	Streptophyta	Beta vulgaris subsp. vulgaris (taxid 3555)
Cf4D	35.57	41468954	38.9814	Streptophyta	Beta vulgaris subsp. vulgaris (taxid 3555)
Cf3D	35.2	40040270	39.4103	Streptophyta	Beta vulgaris subsp. vulgaris (taxid 3555)
Cf8D	35.02	39852528	39.1682	Streptophyta	Beta vulgaris subsp. vulgaris (taxid 3555)
Cf7D	34.98	38117171	40.3992	Streptophyta	Beta vulgaris subsp. vulgaris (taxid 3555)
Cf1D	35.47	37901213	39.5745	Streptophyta	Beta vulgaris subsp. vulgaris (taxid 3555)
Cf9D	35.63	36684122	38.6881	Streptophyta	Beta vulgaris subsp. vulgaris (taxid 3555)
PGA_166_1_880062	34.37	880063	31.1624	Streptophyta	Beta vulgaris subsp. vulgaris (taxid 3555)
PGA_1872_1_499999	34.66	499999	42.3315	Streptophyta	Beta vulgaris subsp. vulgaris (taxid 3555)
PGA_231_1_295011	49.67	295012	31.6702	Streptophyta	Beta vulgaris subsp. vulgaris (taxid 3555)
PGA_478_1_284137	38.33	284138	35.833	Streptophyta	Beta vulgaris subsp. vulgaris (taxid 3555)
PGA_297_1_186742	36.81	186743	13.601	Streptophyta	Ipomoea triloba (taxid 35885)
PGA_214_1_175306	35.82	175307	29.9214	Streptophyta	Beta vulgaris subsp. vulgaris (taxid 3555)
PGA_249_1_170774	49.82	170775	35.1724	Streptophyta	Beta vulgaris subsp. vulgaris (taxid 3555)
PGA_100_1_167847	38.29	167848	19.738	Streptophyta	Homo sapiens (taxid 9606)
PGA_223_1_158341	37.33	158342	73.2878	Streptophyta	Ipomoea triloba (taxid 35885)
PGA_165_1_149510	37.13	149511	28.3164	Streptophyta	Beta vulgaris subsp. vulgaris (taxid 3555)
PGA_179_1_145399	37.04	145400	5.2995	Streptophyta	Ipomoea triloba (taxid 35885)
PGA_282_1_136289	37.51	136290	82.4269	Streptophyta	Ipomoea triloba (taxid 35885)
PGA_469_1_135744	49.66	135745	46.7008	Streptophyta	Ipomoea triloba (taxid 35885)
PGA_353_1_132527	38.18	132528	2.6472	Streptophyta	Ipomoea triloba (taxid 35885)
PGA_392_1_124103	36.84	124104	105.135	Streptophyta	Ipomoea triloba (taxid 35885)
PGA_375_1_122000	36.78	122001	51.5601	Streptophyta	Ipomoea triloba (taxid 35885)
PGA_253_1_120581	37.32	120582	98.9687	Streptophyta	Ipomoea triloba (taxid 35885)
PGA_449_1_118708	49.78	118709	38.182	Streptophyta	Beta vulgaris subsp. vulgaris (taxid 3555)
PGA_565_1_117604	37.38	117605	3.79	Streptophyta	Ipomoea triloba (taxid 35885)
PGA_275_1_114448	37.09	114449	15.7351	Streptophyta	Ipomoea triloba (taxid 35885)
PGA_242_1_113986	37.69	113987	50.2485	Streptophyta	Ipomoea triloba (taxid 35885)
PGA_885_1_113609	37.88	113610	23.286	Streptophyta	Ipomoea triloba (taxid 35885)
PGA_164_1_111538	37.8	111539	49.9509	Streptophyta	Ipomoea triloba (taxid 35885)
PGA_406_1_111536	37.73	111537	183.372	Streptophyta	Ipomoea triloba (taxid 35885)
PGA_438_1_107153	37.71	107154	5.654	Streptophyta	Ipomoea triloba (taxid 35885)
PGA_1246_1_105955	37.84	105956	154.876	Streptophyta	Ipomoea triloba (taxid 35885)
PGA_372_1_103195	36.33	103196	18.1788	Streptophyta	Ipomoea triloba (taxid 35885)
PGA_191_1_101529	36.8	101530	144.466	Streptophyta	Ipomoea triloba (taxid 35885)
PGA_679_1_100923	38.98	100924	16.2045	Streptophyta	Homo sapiens (taxid 9606)
PGA_671_1_100308	37.27	100309	14.2066	Streptophyta	Ipomoea triloba (taxid 35885)
PGA_508_1_98900	38.01	98901	126.901	Streptophyta	Ipomoea triloba (taxid 35885)
PGA_827_1_97372	36.84	97373	132.381	Streptophyta	Ipomoea triloba (taxid 35885)
PGA_213_1_96701	36.59	96702	107.159	Streptophyta	Ipomoea triloba (taxid 35885)
PGA_455_1_95465	35.68	95466	23.9463	Streptophyta	Ipomoea triloba (taxid 35885)
PGA_287_1_94869	37.34	94870	31.081	Streptophyta	Ipomoea triloba (taxid 35885)
PGA_570_1_94244	38.18	94245	8.3815	Streptophyta	Ipomoea triloba (taxid 35885)
PGA_835_1_93518	36.63	93519	3.5426	Streptophyta	Homo sapiens (taxid 9606)
PGA_945_1_93322	35.51	93323	8.917	Streptophyta	Ipomoea triloba (taxid 35885)
PGA_862_1_91802	36.69	91803	53.6467	Streptophyta	Ipomoea triloba (taxid 35885)
PGA_871_1_89963	38.04	89964	10.912	Streptophyta	Ipomoea triloba (taxid 35885)
PGA_167_1_89264	36.62	89265	26.5294	Streptophyta	Ipomoea triloba (taxid 35885)
PGA_814_1_88474	38.25	88475	116.787	Streptophyta	Ipomoea triloba (taxid 35885)
PGA_592_1_87734	38.44	87735	6.9928	Streptophyta	Ipomoea triloba (taxid 35885)
PGA_210_1_87711	37.68	87712	120.447	Streptophyta	Ipomoea triloba (taxid 35885)
PGA_928_1_87136	36.15	87137	18.9693	Streptophyta	Ipomoea triloba (taxid 35885)
PGA_301_1_87050	49.55	87051	107.823	Streptophyta	Beta vulgaris subsp. vulgaris (taxid 3555)
PGA_870_1_85777	38.4	85778	56.4023	Streptophyta	Ipomoea triloba (taxid 35885)
PGA_74_1_85616	38.09	85617	144.004	Streptophyta	Ipomoea triloba (taxid 35885)
PGA_314_1_85006	50.05	85007	23.0873	Streptophyta	Beta vulgaris subsp. vulgaris (taxid 3555)
PGA_664_1_84339	37.7	84340	8.7102	Streptophyta	Ipomoea triloba (taxid 35885)
PGA_158_1_84093	35.31	84094	28.0488	Streptophyta	Ipomoea triloba (taxid 35885)
PGA_402_1_83661	38.92	83662	35.5463	Streptophyta	Ipomoea triloba (taxid 35885)
PGA_956_1_83258	36.71	83259	92.158	Streptophyta	Ipomoea triloba (taxid 35885)
PGA_240_1_82982	38.53	82983	5.3056	Streptophyta	Ipomoea triloba (taxid 35885)
PGA_1019_1_82896	38.74	82897	5.903	Streptophyta	Ipomoea triloba (taxid 35885)
PGA_484_1_82892	37.92	82893	35.7946	Streptophyta	Ipomoea triloba (taxid 35885)
PGA_296_1_82821	35.77	82822	17.3023	Streptophyta	Ipomoea triloba (taxid 35885)
PGA_246_1_82067	38.6	82068	3.5023	Streptophyta	Ipomoea triloba (taxid 35885)
PGA_169_1_81798	37.48	81799	109.976	Streptophyta	Ipomoea triloba (taxid 35885)
PGA_251_1_81756	35.41	81757	63.5374	Streptophyta	Ipomoea triloba (taxid 35885)
PGA_195_1_81177	38.53	81178	2.0128	Streptophyta	Ipomoea triloba (taxid 35885)
PGA_291_1_80938	36.07	80939	180.607	Streptophyta	Ipomoea triloba (taxid 35885)
PGA_197_1_80098	38.46	80099	229.624	Streptophyta	Ipomoea triloba (taxid 35885)
PGA_397_1_80071	36.67	80072	10.9375	Streptophyta	Ipomoea triloba (taxid 35885)
PGA_424_1_79717	36.65	79718	34.3456	Streptophyta	Ipomoea triloba (taxid 35885)
PGA_899_1_78702	36.52	78703	1.2108	Streptophyta	Ipomoea triloba (taxid 35885)
PGA_655_1_78610	49.54	78611	31.3337	Streptophyta	Ipomoea triloba (taxid 35885)
PGA_1018_1_78363	36.03	78364	34.9829	Streptophyta	Ipomoea triloba (taxid 35885)
PGA_673_1_77883	38.46	77884	82.4992	Streptophyta	Ipomoea triloba (taxid 35885)
PGA_682_1_77428	37.19	77429	110.067	Streptophyta	Ipomoea triloba (taxid 35885)
PGA_370_1_76811	49.99	76812	87.0106	Streptophyta	Beta vulgaris subsp. vulgaris (taxid 3555)
PGA_399_1_76237	38.46	76238	49.9235	Streptophyta	Ipomoea triloba (taxid 35885)
PGA_723_1_76070	37.27	76071	52.8522	Streptophyta	Ipomoea triloba (taxid 35885)
PGA_1433_1_75550	37.63	75551	25.2774	Streptophyta	Ipomoea triloba (taxid 35885)
PGA_653_1_75464	36.99	75465	5.4973	Streptophyta	Ipomoea triloba (taxid 35885)
PGA_977_1_75392	34.72	75393	4.0067	Streptophyta	Homo sapiens (taxid 9606)
PGA_922_1_74999	38.06	75000	211.366	Streptophyta	Ipomoea triloba (taxid 35885)
PGA_990_1_74898	38.77	74899	91.4906	Streptophyta	Ipomoea triloba (taxid 35885)
PGA_902_1_74724	36.19	74725	39.826	Streptophyta	Ipomoea triloba (taxid 35885)
PGA_338_1_73681	39.12	73682	37.6536	Streptophyta	Ipomoea triloba (taxid 35885)
PGA_310_1_73003	37.75	73004	8.3391	Streptophyta	Ipomoea triloba (taxid 35885)
PGA_286_1_72960	38.71	72961	124.207	Streptophyta	Ipomoea triloba (taxid 35885)
PGA_840_1_72870	35.99	72871	107.851	Streptophyta	Ipomoea triloba (taxid 35885)
PGA_248_1_72420	37.78	72421	11.925	Streptophyta	Ipomoea triloba (taxid 35885)
PGA_307_1_71941	37.96	71942	12.4139	Streptophyta	Ipomoea triloba (taxid 35885)
PGA_268_1_71813	37.8	71814	18.4711	Streptophyta	Ipomoea triloba (taxid 35885)
PGA_159_1_71681	39.17	71682	72.9977	Streptophyta	Ipomoea triloba (taxid 35885)
PGA_634_1_71526	35.42	71527	5.0566	Streptophyta	Ipomoea triloba (taxid 35885)
PGA_1446_1_71338	35.93	71339	9.5011	Streptophyta	Ipomoea triloba (taxid 35885)
PGA_203_1_71180	35.82	71181	151.27	Streptophyta	Ipomoea triloba (taxid 35885)
PGA_657_1_70079	44.18	70080	34.0714	Streptophyta	Beta vulgaris subsp. vulgaris (taxid 3555)
PGA_932_1_69738	38.69	69739	183.608	Streptophyta	Ipomoea triloba (taxid 35885)
PGA_277_1_69715	39.28	69716	14.1459	Streptophyta	Ipomoea triloba (taxid 35885)
PGA_124_1_69578	38.47	69579	161.41	Streptophyta	Ipomoea triloba (taxid 35885)
PGA_103_1_68736	35.88	68737	67.7688	Streptophyta	Ipomoea triloba (taxid 35885)
PGA_580_1_67903	35.25	67904	7.059	Streptophyta	Ipomoea triloba (taxid 35885)
PGA_440_1_67811	36.79	67812	71.533	Streptophyta	Ipomoea triloba (taxid 35885)
PGA_649_1_67630	38.71	67631	143.391	Streptophyta	Ipomoea triloba (taxid 35885)
PGA_261_1_67187	37.41	67188	301.987	Streptophyta	Ipomoea triloba (taxid 35885)
PGA_1383_1_66795	35.74	66796	33.1704	Streptophyta	Ipomoea triloba (taxid 35885)
PGA_446_1_66732	36.92	66733	190.455	Streptophyta	Ipomoea triloba (taxid 35885)
PGA_635_1_66685	36.04	66686	26.5932	Streptophyta	Ipomoea triloba (taxid 35885)
PGA_1267_1_66269	36.68	66270	70.4933	Streptophyta	Ipomoea triloba (taxid 35885)
PGA_1057_1_66143	35.6	66144	279.816	Streptophyta	Ipomoea triloba (taxid 35885)
PGA_193_1_65428	39.57	65429	6.3166	Streptophyta	Ipomoea triloba (taxid 35885)
PGA_772_1_65413	36.22	65414	555.811	Streptophyta	Ipomoea triloba (taxid 35885)
PGA_437_1_65375	49.7	65376	14.7326	Streptophyta	Ipomoea triloba (taxid 35885)
PGA_125_1_65149	35.75	65150	87.7115	Streptophyta	Ipomoea triloba (taxid 35885)
PGA_336_1_64816	36.85	64817	166.955	Streptophyta	Ipomoea triloba (taxid 35885)
PGA_260_1_64746	37.03	64747	96.9516	Streptophyta	Ipomoea triloba (taxid 35885)
PGA_346_1_64512	37.17	64513	58.5585	Streptophyta	Ipomoea triloba (taxid 35885)
PGA_1133_1_64310	49.64	64311	2.9851	Streptophyta	Beta vulgaris subsp. vulgaris (taxid 3555)
PGA_615_1_64232	37.31	64233	37.7023	Streptophyta	Ipomoea triloba (taxid 35885)
PGA_536_1_64200	37.2	64201	286.036	Streptophyta	Ipomoea triloba (taxid 35885)
PGA_968_1_64139	39.49	64140	155.721	Streptophyta	Ipomoea triloba (taxid 35885)
PGA_33_1_64025	36.25	64026	137.647	Streptophyta	Ipomoea triloba (taxid 35885)
PGA_254_1_63928	37.55	63929	176.324	Streptophyta	Ipomoea triloba (taxid 35885)
PGA_368_1_63196	35.87	63197	9.9954	Streptophyta	Ipomoea triloba (taxid 35885)
PGA_838_1_63039	36.24	63040	6.5868	Streptophyta	Ipomoea triloba (taxid 35885)
PGA_746_1_62951	49.76	62952	95.1951	Streptophyta	Pentapetalae (taxid 1437201)
PGA_121_1_62915	35.88	62916	77.8315	Streptophyta	Ipomoea triloba (taxid 35885)
PGA_585_1_62469	37.27	62470	101.511	Streptophyta	Ipomoea triloba (taxid 35885)
PGA_315_1_62193	36.68	62194	6.7295	Streptophyta	Ipomoea triloba (taxid 35885)
PGA_1324_1_61887	49.65	61888	26.0398	Streptophyta	Beta vulgaris subsp. vulgaris (taxid 3555)
PGA_474_1_61809	49.74	61810	83.1261	Streptophyta	Beta vulgaris subsp. vulgaris (taxid 3555)
PGA_773_1_61629	38.17	61630	288.95	Streptophyta	Ipomoea triloba (taxid 35885)
PGA_867_1_61482	37.98	61483	3.6308	Streptophyta	Beta vulgaris subsp. vulgaris (taxid 3555)
PGA_60_1_61090	38.15	61091	251.023	Streptophyta	Ipomoea triloba (taxid 35885)
PGA_616_1_60750	35.91	60751	144.267	Streptophyta	Ipomoea triloba (taxid 35885)
PGA_390_1_60694	37.22	60695	129.634	Streptophyta	Ipomoea triloba (taxid 35885)
PGA_750_1_60689	50.15	60690	17.2515	Streptophyta	Beta vulgaris subsp. vulgaris (taxid 3555)
PGA_1034_1_60227	35.71	60228	17.9749	Streptophyta	Ipomoea triloba (taxid 35885)
PGA_67_1_59987	35.62	59988	344.19	Streptophyta	Ipomoea triloba (taxid 35885)
PGA_686_1_59866	39.89	59867	85.4868	Streptophyta	Ipomoea triloba (taxid 35885)
PGA_713_1_59328	37.23	59329	8.0714	Streptophyta	Ipomoea triloba (taxid 35885)
PGA_130_1_59263	37.04	59264	99.4804	Streptophyta	Ipomoea triloba (taxid 35885)
PGA_1163_1_59192	37.06	59193	114.428	Streptophyta	Ipomoea triloba (taxid 35885)
PGA_357_1_59057	36.02	59058	1.2888	Streptophyta	Ipomoea triloba (taxid 35885)
PGA_180_1_59020	38.54	59021	270.99	Streptophyta	Ipomoea triloba (taxid 35885)
PGA_385_1_58928	49.68	58929	14.6546	Streptophyta	Beta vulgaris subsp. vulgaris (taxid 3555)
PGA_644_1_58927	49.35	58928	21.7142	Streptophyta	Ipomoea triloba (taxid 35885)
PGA_526_1_58840	36	58841	63.2818	Streptophyta	Ipomoea triloba (taxid 35885)
PGA_764_1_58789	38.01	58790	4.2452	Streptophyta	Homo sapiens (taxid 9606)
PGA_1040_1_58769	37.12	58770	37.2985	Streptophyta	Ipomoea triloba (taxid 35885)
PGA_448_1_58717	35.9	58718	7.1766	Streptophyta	Ipomoea triloba (taxid 35885)
PGA_107_1_58669	36.64	58670	63.8384	Streptophyta	Ipomoea triloba (taxid 35885)
PGA_749_1_58584	35.9	58585	52.4065	Streptophyta	Ipomoea triloba (taxid 35885)
PGA_367_1_58559	35.61	58560	0.3108	Streptophyta	Ipomoea triloba (taxid 35885)
PGA_651_1_58507	44.76	58508	54.3288	Streptophyta	Beta vulgaris subsp. vulgaris (taxid 3555)
PGA_259_1_58434	35.66	58435	9.8438	Streptophyta	Ipomoea triloba (taxid 35885)
PGA_384_1_58300	37.75	58301	9.1678	Streptophyta	Ipomoea triloba (taxid 35885)
PGA_1064_1_58266	36.03	58267	17.244	Streptophyta	Ipomoea triloba (taxid 35885)
PGA_262_1_58265	35.83	58266	29.5727	Streptophyta	Ipomoea triloba (taxid 35885)
PGA_707_1_58258	35.72	58259	38.747	Streptophyta	Ipomoea triloba (taxid 35885)
PGA_1068_1_58219	39.66	58220	41.2756	Streptophyta	Ipomoea triloba (taxid 35885)
PGA_929_1_58214	39.86	58215	44.7451	Streptophyta	Ipomoea triloba (taxid 35885)
PGA_1304_1_58017	44.35	58018	115.913	Streptophyta	Beta vulgaris subsp. vulgaris (taxid 3555)
PGA_499_1_57981	36.73	57982	34.4763	Streptophyta	Ipomoea triloba (taxid 35885)
PGA_969_1_57773	37.59	57774	13.9431	Streptophyta	Ipomoea triloba (taxid 35885)
PGA_1065_1_57710	37.84	57711	2.7533	Streptophyta	Ipomoea triloba (taxid 35885)
PGA_761_1_57662	35.71	57663	187.352	Streptophyta	Ipomoea triloba (taxid 35885)
PGA_1337_1_57607	35.79	57608	1.0629	Streptophyta	Ipomoea triloba (taxid 35885)
PGA_84_1_57476	37.68	57477	27.6323	Streptophyta	Ipomoea triloba (taxid 35885)
PGA_1336_1_57204	35.64	57205	29.8701	Streptophyta	Ipomoea triloba (taxid 35885)
PGA_194_1_57112	35.7	57113	74.3806	Streptophyta	Ipomoea triloba (taxid 35885)
PGA_931_1_56836	36.41	56837	213.408	Streptophyta	Ipomoea triloba (taxid 35885)
PGA_298_1_56791	37.6	56792	101.781	Streptophyta	Ipomoea triloba (taxid 35885)
PGA_698_1_56744	35.99	56745	73.787	Streptophyta	Ipomoea triloba (taxid 35885)
PGA_205_1_56663	37.49	56664	34.8358	Streptophyta	Ipomoea triloba (taxid 35885)
PGA_949_1_56470	35.89	56471	263.03	Streptophyta	Ipomoea triloba (taxid 35885)
PGA_638_1_56370	37.99	56371	16.0161	Streptophyta	Ipomoea triloba (taxid 35885)
PGA_1635_1_56336	38.06	56337	1.8464	Streptophyta	Ipomoea triloba (taxid 35885)
PGA_647_1_56233	39.88	56234	3.6222	Streptophyta	Ipomoea triloba (taxid 35885)
PGA_252_1_56224	37.74	56225	59.3322	Streptophyta	Ipomoea triloba (taxid 35885)
PGA_235_1_55766	35.83	55767	87.0814	Streptophyta	Ipomoea triloba (taxid 35885)
PGA_409_1_55610	39.91	55611	112.493	Streptophyta	Ipomoea triloba (taxid 35885)
PGA_1338_1_55513	37.44	55514	39.2261	Streptophyta	Ipomoea triloba (taxid 35885)
PGA_416_1_55048	35.44	55049	41.8351	Streptophyta	Ipomoea triloba (taxid 35885)
PGA_371_1_54816	35.78	54817	70.24	Streptophyta	Ipomoea triloba (taxid 35885)
PGA_35_1_54759	36.73	54760	386.712	Streptophyta	Ipomoea triloba (taxid 35885)
PGA_72_1_54735	40.13	54736	97.9745	Streptophyta	Ipomoea triloba (taxid 35885)
PGA_1350_1_54650	43.61	54651	0.8422	Streptophyta	Beta vulgaris subsp. vulgaris (taxid 3555)
PGA_776_1_54613	37.9	54614	60.4338	Streptophyta	Ipomoea triloba (taxid 35885)
PGA_352_1_54548	44.23	54549	54.0063	Streptophyta	Beta vulgaris subsp. vulgaris (taxid 3555)
PGA_340_1_54271	40.12	54272	44.4005	Streptophyta	Ipomoea triloba (taxid 35885)
PGA_66_1_54209	35.51	54210	142.729	Streptophyta	Ipomoea triloba (taxid 35885)
PGA_786_1_54171	35.71	54172	90.0303	Streptophyta	Ipomoea triloba (taxid 35885)
PGA_112_1_54063	35.94	54064	59.0151	Streptophyta	Ipomoea triloba (taxid 35885)
PGA_1765_1_53886	44.28	53887	2.475	Streptophyta	Beta vulgaris subsp. vulgaris (taxid 3555)
PGA_919_1_53866	36.95	53867	109.495	Streptophyta	Ipomoea triloba (taxid 35885)
PGA_699_1_53774	36.39	53775	178.878	Streptophyta	Ipomoea triloba (taxid 35885)
PGA_904_1_53773	34.58	53774	3.8844	Streptophyta	Beta vulgaris subsp. vulgaris (taxid 3555)
PGA_831_1_53595	35.56	53596	6.0351	Streptophyta	Ipomoea triloba (taxid 35885)
PGA_1154_1_53546	35.51	53547	9.1182	Streptophyta	Ipomoea triloba (taxid 35885)
PGA_941_1_53429	35.83	53430	13.1188	Streptophyta	Ipomoea triloba (taxid 35885)
PGA_1687_1_53410	43.4	53411	0.9789	Streptophyta	Beta vulgaris subsp. vulgaris (taxid 3555)
PGA_219_1_53291	38.59	53292	34.5164	Streptophyta	Ipomoea triloba (taxid 35885)
PGA_47_1_53184	37.79	53185	7.8235	Streptophyta	Ipomoea triloba (taxid 35885)
PGA_1616_1_53146	40.12	53147	79.8122	Streptophyta	Ipomoea triloba (taxid 35885)
PGA_208_1_53144	49.76	53145	19.5045	Streptophyta	Pentapetalae (taxid 1437201)
PGA_463_1_53123	35.69	53124	19.6329	Streptophyta	Ipomoea triloba (taxid 35885)
PGA_1125_1_52942	44.46	52943	73.355	Streptophyta	Beta vulgaris subsp. vulgaris (taxid 3555)
PGA_1103_1_52919	37.8	52920	2.2517	Streptophyta	Beta vulgaris subsp. vulgaris (taxid 3555)
PGA_553_1_52801	43.82	52802	56.7635	Streptophyta	Beta vulgaris subsp. vulgaris (taxid 3555)
PGA_186_1_52627	38.03	52628	21.0596	Streptophyta	Ipomoea triloba (taxid 35885)
PGA_1248_1_52594	36.38	52595	22.0201	Streptophyta	Ipomoea triloba (taxid 35885)
PGA_541_1_52586	36.32	52587	32.3606	Streptophyta	Ipomoea triloba (taxid 35885)
PGA_459_1_52515	44.24	52516	57.0791	Streptophyta	Beta vulgaris subsp. vulgaris (taxid 3555)
PGA_1425_1_52482	39.28	52483	122.851	Streptophyta	Ipomoea triloba (taxid 35885)
PGA_757_1_52464	37.14	52465	6.3244	Streptophyta	Ipomoea triloba (taxid 35885)
PGA_229_1_52376	35.77	52377	84.4401	Streptophyta	Ipomoea triloba (taxid 35885)
PGA_454_1_52154	40.16	52155	74.5172	Streptophyta	Ipomoea triloba (taxid 35885)
PGA_895_1_51887	35.52	51888	67.005	Streptophyta	Ipomoea triloba (taxid 35885)
PGA_1049_1_51822	38.78	51823	33.3634	Streptophyta	Ipomoea triloba (taxid 35885)
PGA_1310_1_51797	35.29	51798	56.0348	Streptophyta	Ipomoea triloba (taxid 35885)
PGA_626_1_51711	35.63	51712	81.5832	Streptophyta	Ipomoea triloba (taxid 35885)
PGA_111_1_51693	35.85	51694	266.89	Streptophyta	Ipomoea triloba (taxid 35885)
PGA_717_1_51643	37.89	51644	91.5932	Streptophyta	Ipomoea triloba (taxid 35885)
PGA_263_1_51642	35.84	51643	8.5219	Streptophyta	Ipomoea triloba (taxid 35885)
PGA_809_1_51602	49.84	51603	123.841	Streptophyta	Beta vulgaris subsp. vulgaris (taxid 3555)
PGA_328_1_51473	36.41	51474	0.6823	Streptophyta	Ipomoea triloba (taxid 35885)
PGA_45_1_51368	35.6	51369	123.072	Streptophyta	Ipomoea triloba (taxid 35885)
PGA_135_1_51366	36.48	51367	44.1835	Streptophyta	Ipomoea triloba (taxid 35885)
PGA_610_1_51250	36.09	51251	10.5334	Streptophyta	Ipomoea triloba (taxid 35885)
PGA_1058_1_51218	37.01	51219	7.9138	Streptophyta	Ipomoea triloba (taxid 35885)
PGA_605_1_51087	35.41	51088	24.553	Streptophyta	Ipomoea triloba (taxid 35885)
PGA_1319_1_50999	37.35	51000	122.72	Streptophyta	Ipomoea triloba (taxid 35885)
PGA_595_1_50746	42.9	50747	190.001	Streptophyta	Beta vulgaris subsp. vulgaris (taxid 3555)
PGA_457_1_50472	35.6	50473	2.2387	Streptophyta	Ipomoea triloba (taxid 35885)
PGA_578_1_50462	38.02	50463	31.8287	Streptophyta	Ipomoea triloba (taxid 35885)
PGA_99_1_50450	35.35	50451	35.3727	Streptophyta	Ipomoea triloba (taxid 35885)
PGA_1007_1_50357	35.55	50358	37.9551	Streptophyta	Ipomoea triloba (taxid 35885)
PGA_452_1_50260	44.25	50261	4.207	Streptophyta	Beta vulgaris subsp. vulgaris (taxid 3555)
PGA_1528_1_50150	36.05	50151	9.696	Streptophyta	Ipomoea triloba (taxid 35885)
PGA_29_1_50142	35.38	50143	42.4873	Streptophyta	Ipomoea triloba (taxid 35885)
PGA_1149_1_50075	39.39	50076	13.1536	Streptophyta	Ipomoea triloba (taxid 35885)
PGA_1258_1_50074	40.08	50075	12.4245	Streptophyta	Ipomoea triloba (taxid 35885)
PGA_491_1_50060	43.93	50061	66.2895	Streptophyta	Beta vulgaris subsp. vulgaris (taxid 3555)
PGA_1214_1_50028	37.23	50029	263.436	Streptophyta	Ipomoea triloba (taxid 35885)
PGA_944_1_50010	40.19	50011	50.73	Streptophyta	Ipomoea triloba (taxid 35885)
PGA_247_1_49852	50.07	49853	29.1698	Streptophyta	Beta vulgaris subsp. vulgaris (taxid 3555)
PGA_58_1_49822	40.13	49823	44.8502	Streptophyta	Ipomoea triloba (taxid 35885)
PGA_217_1_49715	35.56	49716	316.06	Streptophyta	Ipomoea triloba (taxid 35885)
PGA_43_1_49656	36.35	49657	54.0113	Streptophyta	Ipomoea triloba (taxid 35885)
PGA_477_1_49496	44.31	49497	5.5547	Streptophyta	Beta vulgaris subsp. vulgaris (taxid 3555)
PGA_483_1_49495	35.64	49496	312.154	Streptophyta	Ipomoea triloba (taxid 35885)
PGA_92_1_49440	36.95	49441	395.982	Streptophyta	Ipomoea triloba (taxid 35885)
PGA_504_1_49397	36.18	49398	41.6432	Streptophyta	Ipomoea triloba (taxid 35885)
PGA_77_1_49356	37.49	49357	29.9987	Streptophyta	Ipomoea triloba (taxid 35885)
PGA_532_1_49325	36.36	49326	3.7787	Streptophyta	Ipomoea triloba (taxid 35885)
PGA_788_1_49313	44.33	49314	2.7583	Streptophyta	Beta vulgaris subsp. vulgaris (taxid 3555)
PGA_347_1_49306	44.13	49307	43.6869	Streptophyta	Beta vulgaris subsp. vulgaris (taxid 3555)
PGA_1352_1_49289	50.29	49290	129.728	Streptophyta	Beta vulgaris subsp. vulgaris (taxid 3555)
PGA_528_1_49233	38.6	49234	211.421	Streptophyta	Ipomoea triloba (taxid 35885)
PGA_571_1_49196	43.73	49197	213.358	Streptophyta	Beta vulgaris subsp. vulgaris (taxid 3555)
PGA_612_1_49095	49.26	49096	74.4492	Streptophyta	Ipomoea triloba (taxid 35885)
PGA_1002_1_49046	36.29	49047	6.9864	Streptophyta	Ipomoea triloba (taxid 35885)
PGA_1043_1_48895	40.15	48896	90.2894	Streptophyta	Beta vulgaris subsp. vulgaris (taxid 3555)
PGA_280_1_48844	37.9	48845	46.0025	Streptophyta	Ipomoea triloba (taxid 35885)
PGA_1387_1_48742	37.42	48743	20.3916	Streptophyta	Ipomoea triloba (taxid 35885)
PGA_1120_1_48732	36.08	48733	17.6117	Streptophyta	Ipomoea triloba (taxid 35885)
PGA_361_1_48681	40.2	48682	0.3246	Streptophyta	Ipomoea triloba (taxid 35885)
PGA_1398_1_48662	38.3	48663	136.907	Streptophyta	Ipomoea triloba (taxid 35885)
PGA_489_1_48629	37.28	48630	327.73	Streptophyta	Ipomoea triloba (taxid 35885)
PGA_417_1_48594	43.77	48595	19.5116	Streptophyta	Beta vulgaris subsp. vulgaris (taxid 3555)
PGA_958_1_48587	49.61	48588	30.5248	Streptophyta	Ipomoea triloba (taxid 35885)
PGA_138_1_48479	37.43	48480	99.7197	Streptophyta	Ipomoea triloba (taxid 35885)
PGA_337_1_48336	35.67	48337	220.883	Streptophyta	Ipomoea triloba (taxid 35885)
PGA_1407_1_48289	38.05	48290	279.619	Streptophyta	Ipomoea triloba (taxid 35885)
PGA_1418_1_48232	44.71	48233	112.353	Streptophyta	Beta vulgaris subsp. vulgaris (taxid 3555)
PGA_839_1_48217	38.51	48218	78.3914	Streptophyta	Ipomoea triloba (taxid 35885)
PGA_1849_1_48201	43.83	48202	2.1514	Streptophyta	Beta vulgaris subsp. vulgaris (taxid 3555)
PGA_432_1_48116	40.3	48117	43.0899	Streptophyta	Ipomoea triloba (taxid 35885)
PGA_537_1_48019	38.88	48020	12.0772	Streptophyta	Ipomoea triloba (taxid 35885)
PGA_234_1_47971	38.74	47972	12.5577	Streptophyta	Ipomoea triloba (taxid 35885)
PGA_675_1_47946	35.94	47947	46.0034	Streptophyta	Ipomoea triloba (taxid 35885)
PGA_1445_1_47933	37.35	47934	4.2965	Streptophyta	Ipomoea triloba (taxid 35885)
PGA_1107_1_47920	38.79	47921	244.282	Streptophyta	Ipomoea triloba (taxid 35885)
PGA_238_1_47891	37.52	47892	42.3471	Streptophyta	Ipomoea triloba (taxid 35885)
PGA_660_1_47828	37.51	47829	22.1897	Streptophyta	Ipomoea triloba (taxid 35885)
PGA_819_1_47796	44	47797	118.8	Streptophyta	Beta vulgaris subsp. vulgaris (taxid 3555)
PGA_801_1_47761	35.75	47762	31.9996	Streptophyta	Ipomoea triloba (taxid 35885)
PGA_670_1_47744	44.21	47745	1.1625	Streptophyta	Beta vulgaris subsp. vulgaris (taxid 3555)
PGA_391_1_47739	35.66	47740	6.1206	Streptophyta	Ipomoea triloba (taxid 35885)
PGA_554_1_47674	40.3	47675	6.8599	Streptophyta	Ipomoea triloba (taxid 35885)
PGA_479_1_47559	36.28	47560	24.0223	Streptophyta	Ipomoea triloba (taxid 35885)
PGA_325_1_47507	37.56	47508	0.3842	Streptophyta	Ipomoea triloba (taxid 35885)
PGA_711_1_47492	35.51	47493	35.1424	Streptophyta	Ipomoea triloba (taxid 35885)
PGA_1317_1_47488	35.68	47489	1.6414	Streptophyta	Ipomoea triloba (taxid 35885)
PGA_1571_1_47487	36.09	47488	115.119	Streptophyta	Ipomoea triloba (taxid 35885)
PGA_539_1_47470	40.31	47471	2.657	Streptophyta	Ipomoea triloba (taxid 35885)
PGA_1171_1_47454	36.41	47455	60.8869	Streptophyta	Ipomoea triloba (taxid 35885)
PGA_1349_1_47437	44.44	47438	1.2923	Streptophyta	Beta vulgaris subsp. vulgaris (taxid 3555)
PGA_738_1_47400	35.69	47401	47.4811	Streptophyta	Ipomoea triloba (taxid 35885)
PGA_1247_1_47108	36.04	47109	27.0446	Streptophyta	Ipomoea triloba (taxid 35885)
PGA_971_1_47092	43.42	47093	0.8727	Streptophyta	Beta vulgaris subsp. vulgaris (taxid 3555)
PGA_533_1_47064	36.11	47065	329.388	Streptophyta	Ipomoea triloba (taxid 35885)
PGA_633_1_47034	36.05	47035	12.7799	Streptophyta	Ipomoea triloba (taxid 35885)
PGA_1066_1_46907	37.69	46908	94.3673	Streptophyta	Ipomoea triloba (taxid 35885)
PGA_797_1_46834	35.48	46835	15.7031	Streptophyta	Ipomoea triloba (taxid 35885)
PGA_999_1_46829	30.51	46830	2.7804	Streptophyta	Beta vulgaris subsp. vulgaris (taxid 3555)
PGA_729_1_46788	40.2	46789	23.9258	Streptophyta	Ipomoea triloba (taxid 35885)
PGA_1237_1_46695	40.15	46696	10.916	Streptophyta	Ipomoea triloba (taxid 35885)
PGA_1143_1_46648	36.08	46649	723.288	Streptophyta	Ipomoea triloba (taxid 35885)
PGA_1546_1_46628	38.5	46629	0.7291	Streptophyta	Ipomoea triloba (taxid 35885)
PGA_1222_1_46621	35.36	46622	14.7508	Streptophyta	Ipomoea triloba (taxid 35885)
PGA_562_1_46620	49.56	46621	29.4902	Streptophyta	Beta vulgaris subsp. vulgaris (taxid 3555)
PGA_119_1_46557	36.07	46558	51.3214	Streptophyta	Ipomoea triloba (taxid 35885)
PGA_905_1_46514	49.61	46515	56.2365	Streptophyta	Beta vulgaris subsp. vulgaris (taxid 3555)
PGA_187_1_46507	37.83	46508	8.6014	Streptophyta	Ipomoea triloba (taxid 35885)
PGA_1405_1_46502	38.24	46503	115.278	Streptophyta	Ipomoea triloba (taxid 35885)
PGA_1037_1_46490	36.26	46491	18.6813	Streptophyta	Ipomoea triloba (taxid 35885)
PGA_1346_1_46472	36.46	46473	376.281	Streptophyta	Ipomoea triloba (taxid 35885)
PGA_538_1_46378	45.01	46379	77.8448	Streptophyta	Beta vulgaris subsp. vulgaris (taxid 3555)
PGA_324_1_46371	39.81	46372	9.1512	Streptophyta	Ipomoea triloba (taxid 35885)
PGA_1046_1_46315	43.86	46316	17.707	Streptophyta	Beta vulgaris subsp. vulgaris (taxid 3555)
PGA_184_1_46275	35.97	46276	13.9418	Streptophyta	Ipomoea triloba (taxid 35885)
PGA_1386_1_46204	37.63	46205	0.4262	Streptophyta	Ipomoea triloba (taxid 35885)
PGA_1134_1_46177	37.76	46178	52.154	Streptophyta	Ipomoea triloba (taxid 35885)
PGA_141_1_46177	38.65	46178	4.6369	Streptophyta	Ipomoea triloba (taxid 35885)
PGA_1505_1_46172	44.06	46173	20.571	Streptophyta	Beta vulgaris subsp. vulgaris (taxid 3555)
PGA_1576_1_46164	35.62	46165	7.2882	Streptophyta	Ipomoea triloba (taxid 35885)
PGA_377_1_46144	35.75	46145	348.295	Streptophyta	Ipomoea triloba (taxid 35885)
PGA_993_1_46135	44.05	46136	0.8026	Streptophyta	Beta vulgaris subsp. vulgaris (taxid 3555)
PGA_1217_1_46117	44.14	46118	0.7299	Streptophyta	Beta vulgaris subsp. vulgaris (taxid 3555)
PGA_1510_1_46113	43.07	46114	3.2778	Streptophyta	Beta vulgaris subsp. vulgaris (taxid 3555)
PGA_1619_1_46085	39.38	46086	5.1708	Streptophyta	Ipomoea triloba (taxid 35885)
PGA_636_1_46074	35.89	46075	8.9375	Streptophyta	Ipomoea triloba (taxid 35885)
PGA_1314_1_46040	38.14	46041	153.64	Streptophyta	Ipomoea triloba (taxid 35885)
PGA_481_1_46037	49.78	46038	2.5327	Streptophyta	Beta vulgaris subsp. vulgaris (taxid 3555)
PGA_94_1_45986	36.54	45987	49.7269	Streptophyta	Ipomoea triloba (taxid 35885)
PGA_122_1_45981	37.85	45982	1.794	Streptophyta	Ipomoea triloba (taxid 35885)
PGA_596_1_45859	35.77	45860	7.8765	Streptophyta	Ipomoea triloba (taxid 35885)
PGA_1266_1_45827	36.35	45828	178.058	Streptophyta	Ipomoea triloba (taxid 35885)
PGA_1096_1_45783	35.94	45784	22.8731	Streptophyta	Ipomoea triloba (taxid 35885)
PGA_359_1_45776	36.38	45777	52.0325	Streptophyta	Ipomoea triloba (taxid 35885)
PGA_1076_1_45742	43.97	45743	51.4521	Streptophyta	Beta vulgaris subsp. vulgaris (taxid 3555)
PGA_1379_1_45652	36.12	45653	1.8504	Streptophyta	Ipomoea triloba (taxid 35885)
PGA_624_1_45582	35.64	45583	0.4691	Streptophyta	Ipomoea triloba (taxid 35885)
PGA_1419_1_45510	38.69	45511	520.586	Streptophyta	Ipomoea triloba (taxid 35885)
PGA_90_1_45488	35.94	45489	212.245	Streptophyta	Ipomoea triloba (taxid 35885)
PGA_1435_1_45479	44.59	45480	44.2443	Streptophyta	Beta vulgaris subsp. vulgaris (taxid 3555)
PGA_606_1_45479	35.56	45480	293.617	Streptophyta	Ipomoea triloba (taxid 35885)
PGA_93_1_45474	36.78	45475	17.0137	Streptophyta	Ipomoea triloba (taxid 35885)
PGA_593_1_45448	36.01	45449	15.532	Streptophyta	Ipomoea triloba (taxid 35885)
PGA_1195_1_45432	35.47	45433	164.079	Streptophyta	Ipomoea triloba (taxid 35885)
PGA_1360_1_45428	35.49	45429	14.8057	Streptophyta	Ipomoea triloba (taxid 35885)
PGA_312_1_45427	36.5	45428	217.495	Streptophyta	Ipomoea triloba (taxid 35885)
PGA_1727_1_45369	35.53	45370	2.4157	Streptophyta	Beta vulgaris subsp. vulgaris (taxid 3555)
PGA_258_1_45313	36.88	45314	14.2479	Streptophyta	Ipomoea triloba (taxid 35885)
PGA_1300_1_45279	43.91	45280	41.1202	Streptophyta	Beta vulgaris subsp. vulgaris (taxid 3555)
PGA_321_1_45191	49.54	45192	19.0814	Streptophyta	Ipomoea triloba (taxid 35885)
PGA_1033_1_45041	43.95	45042	133.62	Streptophyta	Beta vulgaris subsp. vulgaris (taxid 3555)
PGA_926_1_45022	38.31	45023	13.004	Streptophyta	Ipomoea triloba (taxid 35885)
PGA_1408_1_44926	35.96	44927	2.2953	Streptophyta	Homo sapiens (taxid 9606)
PGA_1649_1_44823	35.92	44824	8.6047	Streptophyta	Ipomoea triloba (taxid 35885)
PGA_759_1_44791	35.46	44792	1.1337	Streptophyta	Ipomoea triloba (taxid 35885)
PGA_627_1_44742	35.81	44743	6.5672	Streptophyta	Ipomoea triloba (taxid 35885)
PGA_386_1_44725	35.84	44726	401.947	Streptophyta	Ipomoea triloba (taxid 35885)
PGA_1700_1_44695	49.7	44696	96.0262	Streptophyta	Beta vulgaris subsp. vulgaris (taxid 3555)
PGA_1467_1_44674	40.41	44675	18.0029	Streptophyta	Ipomoea triloba (taxid 35885)
PGA_1118_1_44651	37.64	44652	4.7902	Streptophyta	Ipomoea triloba (taxid 35885)
PGA_335_1_44648	36.86	44649	154.511	Streptophyta	Ipomoea triloba (taxid 35885)
PGA_46_1_44592	36.83	44593	155.866	Streptophyta	Ipomoea triloba (taxid 35885)
PGA_393_1_44575	35.88	44576	1.0846	Streptophyta	Ipomoea triloba (taxid 35885)
PGA_824_1_44440	37.62	44441	35.8147	Streptophyta	Ipomoea triloba (taxid 35885)
PGA_1627_1_44430	35.77	44431	250.568	Streptophyta	Ipomoea triloba (taxid 35885)
PGA_534_1_44328	35.64	44329	2.686	Streptophyta	Ipomoea triloba (taxid 35885)
PGA_1272_1_44253	37.71	44254	6.0118	Streptophyta	Ipomoea triloba (taxid 35885)
PGA_1667_1_44244	38.34	44245	104.051	Streptophyta	Ipomoea triloba (taxid 35885)
PGA_779_1_44217	39.87	44218	149.561	Streptophyta	Ipomoea triloba (taxid 35885)
PGA_1559_1_44113	50.13	44114	18.9589	Streptophyta	Ipomoea triloba (taxid 35885)
PGA_855_1_44069	43.35	44070	1.9687	Streptophyta	Beta vulgaris subsp. vulgaris (taxid 3555)
PGA_1078_1_44044	35.87	44045	50.1665	Streptophyta	Ipomoea triloba (taxid 35885)
PGA_1363_1_44007	35.96	44008	156.615	Streptophyta	Ipomoea triloba (taxid 35885)
PGA_458_1_43962	40.4	43963	5.8772	Streptophyta	Ipomoea triloba (taxid 35885)
PGA_304_1_43928	39.09	43929	52.7247	Streptophyta	Ipomoea triloba (taxid 35885)
PGA_1367_1_43870	43.38	43871	10.2411	Streptophyta	Beta vulgaris subsp. vulgaris (taxid 3555)
PGA_34_1_43868	36.53	43869	19.8612	Streptophyta	Ipomoea triloba (taxid 35885)
PGA_178_1_43865	35.91	43866	32.9204	Streptophyta	Ipomoea triloba (taxid 35885)
PGA_1838_1_43826	37.76	43827	241.287	Streptophyta	Ipomoea triloba (taxid 35885)
PGA_987_1_43826	37.93	43827	3.1585	Streptophyta	Ipomoea triloba (taxid 35885)
PGA_978_1_43810	38.18	43811	63.4669	Streptophyta	Ipomoea triloba (taxid 35885)
PGA_1189_1_43766	44.53	43767	65.9269	Streptophyta	Beta vulgaris subsp. vulgaris (taxid 3555)
PGA_55_1_43765	38.23	43766	98.119	Streptophyta	Ipomoea triloba (taxid 35885)
PGA_434_1_43751	39.08	43752	26.0686	Streptophyta	Ipomoea triloba (taxid 35885)
PGA_1038_1_43747	37.64	43748	272.025	Streptophyta	Ipomoea triloba (taxid 35885)
PGA_588_1_43730	44.67	43731	203.512	Streptophyta	Beta vulgaris subsp. vulgaris (taxid 3555)
PGA_464_1_43660	37.77	43661	173.576	Streptophyta	Ipomoea triloba (taxid 35885)
PGA_1294_1_43589	44.74	43590	9.0136	Streptophyta	Beta vulgaris subsp. vulgaris (taxid 3555)
PGA_1751_1_43538	39.27	43539	28.0226	Streptophyta	Ipomoea triloba (taxid 35885)
PGA_1173_1_43523	38.03	43524	369.564	Streptophyta	Ipomoea triloba (taxid 35885)
PGA_1358_1_43466	44.64	43467	5.1415	Streptophyta	Beta vulgaris subsp. vulgaris (taxid 3555)
PGA_579_1_43449	38.11	43450	101.529	Streptophyta	Ipomoea triloba (taxid 35885)
PGA_139_1_43446	36.01	43447	38.0193	Streptophyta	Ipomoea triloba (taxid 35885)
PGA_1491_1_43400	38.93	43401	27.4217	Streptophyta	Ipomoea triloba (taxid 35885)
PGA_1159_1_43352	35.36	43353	24.207	Streptophyta	Ipomoea triloba (taxid 35885)
PGA_1365_1_43314	36.51	43315	47.3555	Streptophyta	Ipomoea triloba (taxid 35885)
PGA_1235_1_43302	35.68	43303	10.0878	Streptophyta	Ipomoea triloba (taxid 35885)
PGA_1047_1_43287	37.94	43288	20.3499	Streptophyta	Ipomoea triloba (taxid 35885)
PGA_157_1_43265	38.95	43266	23.0723	Streptophyta	Ipomoea triloba (taxid 35885)
PGA_877_1_43247	43.45	43248	20.2306	Streptophyta	Beta vulgaris subsp. vulgaris (taxid 3555)
PGA_1492_1_43216	41.05	43217	2.5562	Streptophyta	Solanum lycopersicum (taxid 4081)
PGA_1804_1_43157	35	43158	4.6728	Streptophyta	Ipomoea triloba (taxid 35885)
PGA_1807_1_43156	35.66	43157	10.2262	Streptophyta	Ipomoea triloba (taxid 35885)
PGA_443_1_43141	44.37	43142	12.938	Streptophyta	Beta vulgaris subsp. vulgaris (taxid 3555)
PGA_1826_1_43140	35.6	43141	2.291	Streptophyta	Ipomoea triloba (taxid 35885)
PGA_981_1_43058	36.06	43059	42.8982	Streptophyta	Ipomoea triloba (taxid 35885)
PGA_1243_1_43027	44.86	43028	8.9485	Streptophyta	Beta vulgaris subsp. vulgaris (taxid 3555)
PGA_641_1_43026	35.06	43027	22.7011	Streptophyta	Ipomoea triloba (taxid 35885)
PGA_550_1_43002	38.49	43003	20.4561	Streptophyta	Ipomoea triloba (taxid 35885)
PGA_1828_1_42980	39.06	42981	70.9764	Streptophyta	Ipomoea triloba (taxid 35885)
PGA_110_1_42972	35.62	42973	42.2402	Streptophyta	Ipomoea triloba (taxid 35885)
PGA_1484_1_42923	39.39	42924	41.1207	Streptophyta	Ipomoea triloba (taxid 35885)
PGA_843_1_42875	44.78	42876	161.396	Streptophyta	Beta vulgaris subsp. vulgaris (taxid 3555)
PGA_32_1_42838	39.21	42839	285.11	Streptophyta	Ipomoea triloba (taxid 35885)
PGA_1193_1_42804	38.26	42805	422.561	Streptophyta	Ipomoea triloba (taxid 35885)
PGA_1422_1_42776	35.83	42777	30.6516	Streptophyta	Ipomoea triloba (taxid 35885)
PGA_771_1_42746	35.58	42747	2.5139	Streptophyta	Ipomoea triloba (taxid 35885)
PGA_1545_1_42742	44.35	42743	8.1373	Streptophyta	Beta vulgaris subsp. vulgaris (taxid 3555)
PGA_577_1_42728	44.2	42729	1.7683	Streptophyta	Beta vulgaris subsp. vulgaris (taxid 3555)
PGA_854_1_42709	40.15	42710	416.447	Streptophyta	Ipomoea triloba (taxid 35885)
PGA_1444_1_42664	38.17	42665	287.966	Streptophyta	Ipomoea triloba (taxid 35885)
PGA_1712_1_42619	43.79	42620	1.8648	Streptophyta	Beta vulgaris subsp. vulgaris (taxid 3555)
PGA_954_1_42583	36.44	42584	0.8481	Streptophyta	Ipomoea triloba (taxid 35885)
PGA_1269_1_42497	35.69	42498	540.175	Streptophyta	Ipomoea triloba (taxid 35885)
PGA_1566_1_42476	35.72	42477	85.9673	Streptophyta	Ipomoea triloba (taxid 35885)
PGA_1028_1_42457	35.48	42458	176.048	Streptophyta	Ipomoea triloba (taxid 35885)
PGA_891_1_42415	43.07	42416	206.252	Streptophyta	Beta vulgaris subsp. vulgaris (taxid 3555)
PGA_1514_1_42350	44.55	42351	2.727	Streptophyta	Beta vulgaris subsp. vulgaris (taxid 3555)
PGA_196_1_42350	44.05	42351	38.4394	Streptophyta	Beta vulgaris subsp. vulgaris (taxid 3555)
PGA_1184_1_42338	49.59	42339	44.8853	Streptophyta	Beta vulgaris subsp. vulgaris (taxid 3555)
PGA_1226_1_42307	38.1	42308	29.6374	Streptophyta	Ipomoea triloba (taxid 35885)
PGA_1241_1_42272	35.49	42273	205.81	Streptophyta	Ipomoea triloba (taxid 35885)
PGA_599_1_42260	43.83	42261	0.9984	Streptophyta	Beta vulgaris subsp. vulgaris (taxid 3555)
PGA_514_1_42190	36.47	42191	352.307	Streptophyta	Ipomoea triloba (taxid 35885)
PGA_1023_1_42107	39.43	42108	66.0624	Streptophyta	Ipomoea triloba (taxid 35885)
PGA_765_1_42059	35.69	42060	207.614	Streptophyta	Ipomoea triloba (taxid 35885)
PGA_795_1_42046	35.78	42047	9.7898	Streptophyta	Ipomoea triloba (taxid 35885)
PGA_1185_1_42045	44.46	42046	3.2184	Streptophyta	Beta vulgaris subsp. vulgaris (taxid 3555)
PGA_1083_1_42027	40.47	42028	18.5261	Streptophyta	Ipomoea triloba (taxid 35885)
PGA_83_1_42026	35.7	42027	22.9349	Streptophyta	Ipomoea triloba (taxid 35885)
PGA_1848_1_42007	35.28	42008	93.7467	Streptophyta	Ipomoea triloba (taxid 35885)
PGA_68_1_41913	35.02	41914	356.365	Streptophyta	Ipomoea triloba (taxid 35885)
PGA_316_1_41806	38.23	41807	43.8708	Streptophyta	Ipomoea triloba (taxid 35885)
PGA_1391_1_41733	37.78	41734	5.7681	Streptophyta	Ipomoea triloba (taxid 35885)
PGA_548_1_41719	49.17	41720	27.5366	Streptophyta	Ipomoea triloba (taxid 35885)
PGA_1192_1_41658	43.7	41659	78.3453	Streptophyta	Beta vulgaris subsp. vulgaris (taxid 3555)
PGA_1548_1_41636	40.38	41637	2.5988	Streptophyta	Ipomoea triloba (taxid 35885)
PGA_574_1_41628	41.51	41629	2.4528	Streptophyta	Beta vulgaris subsp. vulgaris (taxid 3555)
PGA_622_1_41628	34.56	41629	5.7065	Streptophyta	Ipomoea triloba (taxid 35885)
PGA_1216_1_41595	45.84	41596	3.9513	Streptophyta	Beta vulgaris subsp. vulgaris (taxid 3555)
PGA_333_1_41594	43.75	41595	153.805	Streptophyta	Beta vulgaris subsp. vulgaris (taxid 3555)
PGA_48_1_41581	38.6	41582	133.884	Streptophyta	Ipomoea triloba (taxid 35885)
PGA_656_1_41520	35.47	41521	154.1	Streptophyta	Ipomoea triloba (taxid 35885)
PGA_911_1_41469	35.62	41470	181.892	Streptophyta	Ipomoea triloba (taxid 35885)
PGA_299_1_41441	39.99	41442	52.1869	Streptophyta	Ipomoea triloba (taxid 35885)
PGA_1271_1_41405	35.92	41406	84.5114	Streptophyta	Ipomoea triloba (taxid 35885)
PGA_1013_1_41372	35.64	41373	55.505	Streptophyta	Ipomoea triloba (taxid 35885)
PGA_1586_1_41369	35.7	41370	262.771	Streptophyta	Ipomoea triloba (taxid 35885)
PGA_1298_1_41365	37.32	41366	130.395	Streptophyta	Ipomoea triloba (taxid 35885)
PGA_131_1_41312	38.76	41313	24.3733	Streptophyta	Ipomoea triloba (taxid 35885)
PGA_113_1_41306	36.84	41307	112.24	Streptophyta	Ipomoea triloba (taxid 35885)
PGA_542_1_41241	39.11	41242	3.7148	Streptophyta	Ipomoea triloba (taxid 35885)
PGA_881_1_41230	36.66	41231	17.0494	Streptophyta	Ipomoea triloba (taxid 35885)
PGA_556_1_41175	39.41	41176	49.83	Streptophyta	Ipomoea triloba (taxid 35885)
PGA_148_1_41098	37.66	41099	243.23	Streptophyta	Ipomoea triloba (taxid 35885)
PGA_521_1_41036	44.53	41037	190.366	Streptophyta	Beta vulgaris subsp. vulgaris (taxid 3555)
PGA_290_1_41007	39.24	41008	586.16	Streptophyta	Ipomoea triloba (taxid 35885)
PGA_652_1_41002	35.56	41003	308.65	Streptophyta	Ipomoea triloba (taxid 35885)
PGA_598_1_40944	44.1	40945	85.7568	Streptophyta	Beta vulgaris subsp. vulgaris (taxid 3555)
PGA_494_1_40933	35.54	40934	207.983	Streptophyta	Ipomoea triloba (taxid 35885)
PGA_520_1_40929	35.63	40930	234.134	Streptophyta	Ipomoea triloba (taxid 35885)
PGA_1050_1_40927	36.04	40928	6.4323	Streptophyta	Ipomoea triloba (taxid 35885)
PGA_783_1_40914	44.29	40915	260.846	Streptophyta	Beta vulgaris subsp. vulgaris (taxid 3555)
PGA_1443_1_40889	38.24	40890	114.069	Streptophyta	Ipomoea triloba (taxid 35885)
PGA_1318_1_40877	43.9	40878	36.4709	Streptophyta	Beta vulgaris subsp. vulgaris (taxid 3555)
PGA_265_1_40874	35.55	40875	11.0995	Streptophyta	Ipomoea triloba (taxid 35885)
PGA_1829_1_40851	39.27	40852	91.5176	Streptophyta	Ipomoea triloba (taxid 35885)
PGA_1377_1_40841	35.53	40842	81.9425	Streptophyta	Ipomoea triloba (taxid 35885)
PGA_1288_1_40838	35.52	40839	6.7555	Streptophyta	Ipomoea triloba (taxid 35885)
PGA_1340_1_40810	38.7	40811	170.131	Streptophyta	Ipomoea triloba (taxid 35885)
PGA_551_1_40809	49.12	40810	20.2632	Streptophyta	Ipomoea triloba (taxid 35885)
PGA_1767_1_40798	44.96	40799	0.4484	Streptophyta	Beta vulgaris subsp. vulgaris (taxid 3555)
PGA_963_1_40751	35.99	40752	22.4198	Streptophyta	Ipomoea triloba (taxid 35885)
PGA_832_1_40707	43.86	40708	0.445	Streptophyta	Beta vulgaris subsp. vulgaris (taxid 3555)
PGA_1124_1_40704	44.6	40705	322.459	Streptophyta	Beta vulgaris subsp. vulgaris (taxid 3555)
PGA_322_1_40633	39.43	40634	35.865	Streptophyta	Ipomoea triloba (taxid 35885)
PGA_658_1_40616	36.29	40617	0.5222	Streptophyta	Ipomoea triloba (taxid 35885)
PGA_1503_1_40514	49.16	40515	50.9688	Streptophyta	Ipomoea triloba (taxid 35885)
PGA_50_1_40491	36.17	40492	227.046	Streptophyta	Ipomoea triloba (taxid 35885)
PGA_1075_1_40480	35.14	40481	0.8932	Streptophyta	Ipomoea triloba (taxid 35885)
PGA_1323_1_40475	39.1	40476	2.0361	Streptophyta	Homo sapiens (taxid 9606)
PGA_1613_1_40452	38.03	40453	234.195	Streptophyta	Ipomoea triloba (taxid 35885)
PGA_766_1_40442	43.64	40443	326.388	Streptophyta	Beta vulgaris subsp. vulgaris (taxid 3555)
PGA_1516_1_40426	35.86	40427	61.8082	Streptophyta	Ipomoea triloba (taxid 35885)
PGA_215_1_40402	44.08	40403	90.0504	Streptophyta	Beta vulgaris subsp. vulgaris (taxid 3555)
PGA_807_1_40392	44.32	40393	40.358	Streptophyta	Beta vulgaris subsp. vulgaris (taxid 3555)
PGA_447_1_40367	49.24	40368	13.0468	Streptophyta	Ipomoea triloba (taxid 35885)
PGA_389_1_40366	38.78	40367	19.5256	Streptophyta	Ipomoea triloba (taxid 35885)
PGA_1459_1_40361	37.89	40362	84.0857	Streptophyta	Ipomoea triloba (taxid 35885)
PGA_619_1_40361	43.69	40362	175.494	Streptophyta	Beta vulgaris subsp. vulgaris (taxid 3555)
PGA_82_1_40344	38.72	40345	15.8604	Streptophyta	Ipomoea triloba (taxid 35885)
PGA_602_1_40341	36.44	40342	5.5936	Streptophyta	Ipomoea triloba (taxid 35885)
PGA_1151_1_40333	35.14	40334	47.7872	Streptophyta	Ipomoea triloba (taxid 35885)
PGA_1466_1_40319	44.12	40320	2.9687	Streptophyta	Beta vulgaris subsp. vulgaris (taxid 3555)
PGA_715_1_40305	39.44	40306	313.278	Streptophyta	Ipomoea triloba (taxid 35885)
PGA_420_1_40265	35.64	40266	14.8967	Streptophyta	Ipomoea triloba (taxid 35885)
PGA_200_1_40233	35.18	40234	75.4244	Streptophyta	Ipomoea triloba (taxid 35885)
PGA_731_1_40228	35.59	40229	106.128	Streptophyta	Ipomoea triloba (taxid 35885)
PGA_1060_1_40131	35.98	40132	20.4334	Streptophyta	Ipomoea triloba (taxid 35885)
PGA_1785_1_40131	44.23	40132	6.1838	Streptophyta	Beta vulgaris subsp. vulgaris (taxid 3555)
PGA_436_1_40124	38.63	40125	47.0908	Streptophyta	Ipomoea triloba (taxid 35885)
PGA_218_1_40121	38.14	40122	43.4886	Streptophyta	Ipomoea triloba (taxid 35885)
PGA_1639_1_40106	43.81	40107	3.1195	Streptophyta	Beta vulgaris subsp. vulgaris (taxid 3555)
PGA_583_1_40061	34.64	40062	241.585	Streptophyta	Ipomoea triloba (taxid 35885)
PGA_650_1_40058	44.77	40059	7.2836	Streptophyta	Beta vulgaris subsp. vulgaris (taxid 3555)
PGA_1614_1_40030	35.36	40031	0.7886	Streptophyta	Ipomoea triloba (taxid 35885)
PGA_983_1_40000	35.27	40001	58.3106	Streptophyta	Ipomoea triloba (taxid 35885)
PGA_529_1_39995	37.75	39996	21.142	Streptophyta	Ipomoea triloba (taxid 35885)
PGA_1299_1_39897	38.62	39898	8.922	Streptophyta	Ipomoea triloba (taxid 35885)
PGA_140_1_39842	36.39	39843	28.9054	Streptophyta	Ipomoea triloba (taxid 35885)
PGA_199_1_39792	37.43	39793	38.8131	Streptophyta	Ipomoea triloba (taxid 35885)
PGA_414_1_39767	39.43	39768	28.9476	Streptophyta	Ipomoea triloba (taxid 35885)
PGA_1578_1_39757	35.69	39758	1.2191	Streptophyta	Ipomoea triloba (taxid 35885)
PGA_1854_1_39724	35.37	39725	19.1255	Streptophyta	Ipomoea triloba (taxid 35885)
PGA_1755_1_39672	38.25	39673	60.4788	Streptophyta	Ipomoea triloba (taxid 35885)
PGA_547_1_39653	38.46	39654	99.3822	Streptophyta	Ipomoea triloba (taxid 35885)
PGA_1400_1_39632	35.56	39633	16.7032	Streptophyta	Ipomoea triloba (taxid 35885)
PGA_1650_1_39614	39.13	39615	23.5394	Streptophyta	Ipomoea triloba (taxid 35885)
PGA_468_1_39591	35.82	39592	236.501	Streptophyta	Ipomoea triloba (taxid 35885)
PGA_703_1_39582	37.92	39583	105.824	Streptophyta	Ipomoea triloba (taxid 35885)
PGA_1250_1_39573	36.52	39574	44.8713	Streptophyta	Ipomoea triloba (taxid 35885)
PGA_441_1_39512	37.76	39513	61.4309	Streptophyta	Ipomoea triloba (taxid 35885)
PGA_864_1_39509	44.51	39510	313.623	Streptophyta	Beta vulgaris subsp. vulgaris (taxid 3555)
PGA_847_1_39494	35.9	39495	374.558	Streptophyta	Ipomoea triloba (taxid 35885)
PGA_379_1_39492	35.88	39493	6.649	Streptophyta	Ipomoea triloba (taxid 35885)
PGA_470_1_39473	44.47	39474	65.8376	Streptophyta	Beta vulgaris subsp. vulgaris (taxid 3555)
PGA_1172_1_39470	35.58	39471	2.709	Streptophyta	Ipomoea triloba (taxid 35885)
PGA_558_1_39458	36.28	39459	22.6697	Streptophyta	Ipomoea triloba (taxid 35885)
PGA_330_1_39454	39.45	39455	4.1431	Streptophyta	Ipomoea triloba (taxid 35885)
PGA_145_1_39451	40.03	39452	5.1801	Streptophyta	Ipomoea triloba (taxid 35885)
PGA_380_1_39441	36.04	39442	25.1895	Streptophyta	Ipomoea triloba (taxid 35885)
PGA_719_1_39438	43.98	39439	4.6682	Streptophyta	Beta vulgaris subsp. vulgaris (taxid 3555)
PGA_1316_1_39433	43.82	39434	8.2693	Streptophyta	Beta vulgaris subsp. vulgaris (taxid 3555)
PGA_753_1_39419	49.17	39420	96.7007	Streptophyta	Ipomoea triloba (taxid 35885)
PGA_118_1_39416	38.21	39417	91.0237	Streptophyta	Ipomoea triloba (taxid 35885)
PGA_522_1_39388	39.21	39389	32.1692	Streptophyta	Ipomoea triloba (taxid 35885)
PGA_1302_1_39385	39.12	39386	9.8276	Streptophyta	Beta vulgaris subsp. vulgaris (taxid 3555)
PGA_1373_1_39379	34.69	39380	5.3752	Streptophyta	Ipomoea triloba (taxid 35885)
PGA_739_1_39378	43.82	39379	1.2563	Streptophyta	Beta vulgaris subsp. vulgaris (taxid 3555)
PGA_1579_1_39363	37.83	39364	84.3095	Streptophyta	Ipomoea triloba (taxid 35885)
PGA_710_1_39360	37.85	39361	167.905	Streptophyta	Ipomoea triloba (taxid 35885)
PGA_979_1_39360	38.09	39361	43.9388	Streptophyta	Ipomoea triloba (taxid 35885)
PGA_1029_1_39353	36.1	39354	79.1109	Streptophyta	Ipomoea triloba (taxid 35885)
PGA_497_1_39307	35.64	39308	5.6375	Streptophyta	Ipomoea triloba (taxid 35885)
PGA_991_1_39269	34.64	39270	11.0415	Streptophyta	Ipomoea triloba (taxid 35885)
PGA_168_1_39251	35.69	39252	122.442	Streptophyta	Ipomoea triloba (taxid 35885)
PGA_1453_1_39227	37.8	39228	202.16	Streptophyta	Ipomoea triloba (taxid 35885)
PGA_1293_1_39207	39.47	39208	10.9877	Streptophyta	Ipomoea triloba (taxid 35885)
PGA_1494_1_39196	38.21	39197	4.1455	Streptophyta	Ipomoea triloba (taxid 35885)
PGA_600_1_39195	42.41	39196	136.289	Streptophyta	Beta vulgaris subsp. vulgaris (taxid 3555)
PGA_143_1_39183	35.31	39184	6.2948	Streptophyta	Ipomoea triloba (taxid 35885)
PGA_1464_1_39169	37.9	39170	21.0059	Streptophyta	Ipomoea triloba (taxid 35885)
PGA_1296_1_39158	37.28	39159	3.6622	Streptophyta	Homo sapiens (taxid 9606)
PGA_126_1_39150	35.74	39151	4.6347	Streptophyta	Ipomoea triloba (taxid 35885)
PGA_128_1_39093	35.64	39094	22.5322	Streptophyta	Ipomoea triloba (taxid 35885)
PGA_1003_1_39089	37.8	39090	128.268	Streptophyta	Ipomoea triloba (taxid 35885)
PGA_1442_1_39077	39.95	39078	192.016	Streptophyta	Ipomoea triloba (taxid 35885)
PGA_1234_1_39072	35.76	39073	42.8114	Streptophyta	Ipomoea triloba (taxid 35885)
PGA_42_1_39053	38.52	39054	10.9481	Streptophyta	Ipomoea triloba (taxid 35885)
PGA_1306_1_39024	43.78	39025	38.2207	Streptophyta	Beta vulgaris subsp. vulgaris (taxid 3555)
PGA_806_1_38977	35.36	38978	57.8265	Streptophyta	Ipomoea triloba (taxid 35885)
PGA_745_1_38961	49.16	38962	234.129	Streptophyta	Beta vulgaris subsp. vulgaris (taxid 3555)
PGA_683_1_38953	44.62	38954	10.5396	Streptophyta	Beta vulgaris subsp. vulgaris (taxid 3555)
PGA_95_1_38938	38.47	38939	164.875	Streptophyta	Ipomoea triloba (taxid 35885)
PGA_97_1_38913	39.57	38914	197.79	Streptophyta	Ipomoea triloba (taxid 35885)
PGA_1181_1_38882	35.69	38883	42.855	Streptophyta	Ipomoea triloba (taxid 35885)
PGA_236_1_38862	44.35	38863	13.8701	Streptophyta	Beta vulgaris subsp. vulgaris (taxid 3555)
PGA_1524_1_38857	34.66	38858	129.821	Streptophyta	Ipomoea triloba (taxid 35885)
PGA_1525_1_38823	35.23	38824	0.4936	Streptophyta	Ipomoea triloba (taxid 35885)
PGA_1093_1_38799	38.17	38800	34.6906	Streptophyta	Ipomoea triloba (taxid 35885)
PGA_1819_1_38760	35.16	38761	6.4639	Streptophyta	Ipomoea triloba (taxid 35885)
PGA_1256_1_38701	38.88	38702	74.2451	Streptophyta	Ipomoea triloba (taxid 35885)
PGA_621_1_38692	39.02	38693	185.744	Streptophyta	Ipomoea triloba (taxid 35885)
PGA_1567_1_38655	43.61	38656	17.1624	Streptophyta	Beta vulgaris subsp. vulgaris (taxid 3555)
PGA_1690_1_38647	43.87	38648	4.52	Streptophyta	Beta vulgaris subsp. vulgaris (taxid 3555)
PGA_513_1_38639	39.23	38640	34.3959	Streptophyta	Ipomoea triloba (taxid 35885)
PGA_1664_1_38621	34.9	38622	103.849	Streptophyta	Ipomoea triloba (taxid 35885)
PGA_1281_1_38606	35.22	38607	3.0063	Streptophyta	Ipomoea triloba (taxid 35885)
PGA_1475_1_38593	36.01	38594	121.284	Streptophyta	Ipomoea triloba (taxid 35885)
PGA_225_1_38583	37.93	38584	38.0921	Streptophyta	Ipomoea triloba (taxid 35885)
PGA_545_1_38582	35.14	38583	2.6394	Streptophyta	Ipomoea triloba (taxid 35885)
PGA_269_1_38573	35.95	38574	98.8825	Streptophyta	Ipomoea triloba (taxid 35885)
PGA_1315_1_38563	45.06	38564	103.888	Streptophyta	Beta vulgaris subsp. vulgaris (taxid 3555)
PGA_959_1_38563	44.32	38564	243.927	Streptophyta	Beta vulgaris subsp. vulgaris (taxid 3555)
PGA_1079_1_38559	34.74	38560	572.647	Streptophyta	Ipomoea triloba (taxid 35885)
PGA_799_1_38551	35.59	38552	15.5144	Streptophyta	Ipomoea triloba (taxid 35885)
PGA_639_1_38525	35.67	38526	2.3716	Streptophyta	Ipomoea triloba (taxid 35885)
PGA_360_1_38523	39.68	38524	173.679	Streptophyta	Ipomoea triloba (taxid 35885)
PGA_1532_1_38515	39.52	38516	37.7408	Streptophyta	Ipomoea triloba (taxid 35885)
PGA_1628_1_38466	43.97	38467	0.993	Streptophyta	Beta vulgaris subsp. vulgaris (taxid 3555)
PGA_948_1_38439	36.16	38440	25.3014	Streptophyta	Ipomoea triloba (taxid 35885)
PGA_1678_1_38417	36.43	38418	0.8601	Streptophyta	Ipomoea triloba (taxid 35885)
PGA_688_1_38417	35.57	38418	85.0359	Streptophyta	Ipomoea triloba (taxid 35885)
PGA_727_1_38413	35.56	38414	74.3415	Streptophyta	Ipomoea triloba (taxid 35885)
PGA_1152_1_38382	36.24	38383	15.2588	Streptophyta	Ipomoea triloba (taxid 35885)
PGA_687_1_38382	44.33	38383	42.7345	Streptophyta	Beta vulgaris subsp. vulgaris (taxid 3555)
PGA_1137_1_38373	36.38	38374	0.5214	Streptophyta	Ipomoea triloba (taxid 35885)
PGA_822_1_38373	38.09	38374	59.2698	Streptophyta	Ipomoea triloba (taxid 35885)
PGA_220_1_38368	37.79	38369	227.132	Streptophyta	Ipomoea triloba (taxid 35885)
PGA_1089_1_38354	33.39	38355	11.501	Streptophyta	Homo sapiens (taxid 9606)
PGA_1039_1_38339	43.95	38340	7.5611	Streptophyta	Beta vulgaris subsp. vulgaris (taxid 3555)
PGA_792_1_38337	35.89	38338	553.153	Streptophyta	Ipomoea triloba (taxid 35885)
PGA_1115_1_38327	37.83	38328	0.9013	Streptophyta	Ipomoea triloba (taxid 35885)
PGA_560_1_38308	44.04	38309	16.6932	Streptophyta	Beta vulgaris subsp. vulgaris (taxid 3555)
PGA_1347_1_38294	44.23	38295	27.8529	Streptophyta	Beta vulgaris subsp. vulgaris (taxid 3555)
PGA_1766_1_38287	37.13	38288	2.0486	Streptophyta	Beta vulgaris subsp. vulgaris (taxid 3555)
PGA_374_1_38279	37.78	38280	42.9191	Streptophyta	Ipomoea triloba (taxid 35885)
PGA_898_1_38273	35.25	38274	47.6174	Streptophyta	Ipomoea triloba (taxid 35885)
PGA_642_1_38272	44.1	38273	249.022	Streptophyta	Beta vulgaris subsp. vulgaris (taxid 3555)
PGA_784_1_38232	44.63	38233	6.4492	Streptophyta	Beta vulgaris subsp. vulgaris (taxid 3555)
PGA_308_1_38226	34.34	38227	39.4006	Streptophyta	Homo sapiens (taxid 9606)
PGA_916_1_38224	39.96	38225	9.7875	Streptophyta	Ipomoea triloba (taxid 35885)
PGA_760_1_38209	35.87	38210	99.3006	Streptophyta	Ipomoea triloba (taxid 35885)
PGA_914_1_38196	37.8	38197	415.488	Streptophyta	Ipomoea triloba (taxid 35885)
PGA_471_1_38182	34.69	38183	46.7257	Streptophyta	Ipomoea triloba (taxid 35885)
PGA_429_1_38164	37.7	38165	199.523	Streptophyta	Ipomoea triloba (taxid 35885)
PGA_793_1_38161	43.41	38162	52.8769	Streptophyta	Beta vulgaris subsp. vulgaris (taxid 3555)
PGA_720_1_38159	35.67	38160	75.2592	Streptophyta	Ipomoea triloba (taxid 35885)
PGA_398_1_38092	38.85	38093	2.3631	Streptophyta	Ipomoea triloba (taxid 35885)
PGA_1376_1_38081	39.11	38082	6.2723	Streptophyta	Ipomoea triloba (taxid 35885)
PGA_1157_1_38074	38	38075	25.5766	Streptophyta	Ipomoea triloba (taxid 35885)
PGA_1793_1_38055	44.82	38056	161.332	Streptophyta	Beta vulgaris subsp. vulgaris (taxid 3555)
PGA_663_1_38024	34.72	38025	62.6717	Streptophyta	Ipomoea triloba (taxid 35885)
PGA_30_1_37972	36.35	37973	30.6931	Streptophyta	Ipomoea triloba (taxid 35885)
PGA_1073_1_37960	44.1	37961	4.1432	Streptophyta	Beta vulgaris subsp. vulgaris (taxid 3555)
PGA_227_1_37956	49.19	37957	152.923	Streptophyta	Beta vulgaris subsp. vulgaris (taxid 3555)
PGA_350_1_37950	36.58	37951	57.1531	Streptophyta	Ipomoea triloba (taxid 35885)
PGA_1129_1_37931	39.93	37932	132.297	Streptophyta	Ipomoea triloba (taxid 35885)
PGA_1274_1_37906	34.88	37907	45.3995	Streptophyta	Ipomoea triloba (taxid 35885)
PGA_1176_1_37904	43.35	37905	89.9106	Streptophyta	Beta vulgaris subsp. vulgaris (taxid 3555)
PGA_1665_1_37882	35.54	37883	95.0243	Streptophyta	Ipomoea triloba (taxid 35885)
PGA_1575_1_37880	36.27	37881	2.9513	Streptophyta	Ipomoea triloba (taxid 35885)
PGA_204_1_37880	35.55	37881	101.196	Streptophyta	Ipomoea triloba (taxid 35885)
PGA_1353_1_37877	44.05	37878	15.5411	Streptophyta	Beta vulgaris subsp. vulgaris (taxid 3555)
PGA_1815_1_37874	43.33	37875	221.692	Streptophyta	Beta vulgaris subsp. vulgaris (taxid 3555)
PGA_433_1_37874	35.48	37875	8.7582	Streptophyta	Ipomoea triloba (taxid 35885)
PGA_1538_1_37857	36.2	37858	79.1644	Streptophyta	Ipomoea triloba (taxid 35885)
PGA_1370_1_37841	44.48	37842	221.302	Streptophyta	Beta vulgaris subsp. vulgaris (taxid 3555)
PGA_407_1_37825	38.89	37826	22.8021	Streptophyta	Ipomoea triloba (taxid 35885)
PGA_576_1_37797	36.42	37798	0.5641	Streptophyta	Ipomoea triloba (taxid 35885)
PGA_1597_1_37761	49.97	37762	13.9682	Streptophyta	Beta vulgaris subsp. vulgaris (taxid 3555)
PGA_872_1_37760	49.64	37761	50.8571	Streptophyta	Ipomoea triloba (taxid 35885)
PGA_1483_1_37715	37.01	37716	2.6921	Streptophyta	Homo sapiens (taxid 9606)
PGA_319_1_37706	35.02	37707	1.3726	Streptophyta	Ipomoea triloba (taxid 35885)
PGA_1278_1_37694	35.85	37695	25.3554	Streptophyta	Ipomoea triloba (taxid 35885)
PGA_693_1_37646	44.75	37647	2.5973	Streptophyta	Beta vulgaris subsp. vulgaris (taxid 3555)
PGA_1582_1_37642	44.23	37643	0.911	Streptophyta	Beta vulgaris subsp. vulgaris (taxid 3555)
PGA_28_1_37604	37.33	37605	243.943	Streptophyta	Ipomoea triloba (taxid 35885)
PGA_44_1_37603	36.23	37604	37.4437	Streptophyta	Ipomoea triloba (taxid 35885)
PGA_1719_1_37600	35.04	37601	1.5015	Streptophyta	Ipomoea triloba (taxid 35885)
PGA_1110_1_37592	44.05	37593	31.7525	Streptophyta	Beta vulgaris subsp. vulgaris (taxid 3555)
PGA_1480_1_37563	36.44	37564	5.6924	Streptophyta	Ipomoea triloba (taxid 35885)
PGA_331_1_37542	44.02	37543	249.685	Streptophyta	Beta vulgaris subsp. vulgaris (taxid 3555)
PGA_756_1_37515	39.07	37516	73.7038	Streptophyta	Ipomoea triloba (taxid 35885)
PGA_1758_1_37511	34.98	37512	1.234	Streptophyta	Ipomoea triloba (taxid 35885)
PGA_53_1_37508	37.93	37509	2.459	Streptophyta	Ipomoea triloba (taxid 35885)
PGA_1224_1_37492	44.86	37493	28.1485	Streptophyta	Beta vulgaris subsp. vulgaris (taxid 3555)
PGA_1663_1_37470	49.32	37471	3.4899	Streptophyta	Beta vulgaris subsp. vulgaris (taxid 3555)
PGA_1179_1_37469	35	37470	5.3749	Streptophyta	Ipomoea triloba (taxid 35885)
PGA_645_1_37467	35.41	37468	38.1927	Streptophyta	Ipomoea triloba (taxid 35885)
PGA_811_1_37447	35.81	37448	67.4447	Streptophyta	Ipomoea triloba (taxid 35885)
PGA_427_1_37443	35.21	37444	366.133	Streptophyta	Ipomoea triloba (taxid 35885)
PGA_256_1_37438	35.17	37439	89.4356	Streptophyta	Ipomoea triloba (taxid 35885)
PGA_461_1_37438	35.23	37439	4.9408	Streptophyta	Ipomoea triloba (taxid 35885)
PGA_1206_1_37427	36.13	37428	3.4705	Streptophyta	Ipomoea triloba (taxid 35885)
PGA_64_1_37416	37.33	37417	193.976	Streptophyta	Ipomoea triloba (taxid 35885)
PGA_876_1_37405	39.45	37406	11.1768	Streptophyta	Ipomoea triloba (taxid 35885)
PGA_70_1_37392	39.9	37393	88.7505	Streptophyta	Ipomoea triloba (taxid 35885)
PGA_177_1_37386	34.83	37387	121.169	Streptophyta	Ipomoea triloba (taxid 35885)
PGA_940_1_37384	44.03	37385	16.4678	Streptophyta	Beta vulgaris subsp. vulgaris (taxid 3555)
PGA_1301_1_37375	36.23	37376	12.3642	Streptophyta	Ipomoea triloba (taxid 35885)
PGA_848_1_37363	44.31	37364	45.396	Streptophyta	Beta vulgaris subsp. vulgaris (taxid 3555)
PGA_63_1_37336	39.15	37337	44.0789	Streptophyta	Ipomoea triloba (taxid 35885)
PGA_1410_1_37292	36.63	37293	69.1346	Streptophyta	Ipomoea triloba (taxid 35885)
PGA_339_1_37289	44.68	37290	33.8135	Streptophyta	Beta vulgaris subsp. vulgaris (taxid 3555)
PGA_1540_1_37280	35.95	37281	27.3947	Streptophyta	Ipomoea triloba (taxid 35885)
PGA_161_1_37276	44.78	37277	6.5511	Streptophyta	Beta vulgaris subsp. vulgaris (taxid 3555)
PGA_1308_1_37268	37.69	37269	87.9643	Streptophyta	Ipomoea triloba (taxid 35885)
PGA_1583_1_37257	36.15	37258	99.6046	Streptophyta	Ipomoea triloba (taxid 35885)
PGA_1600_1_37237	36.17	37238	7.3835	Streptophyta	Ipomoea triloba (taxid 35885)
PGA_629_1_37230	36.38	37231	40.8989	Streptophyta	Ipomoea triloba (taxid 35885)
PGA_1560_1_37225	35.89	37226	69.1491	Streptophyta	Ipomoea triloba (taxid 35885)
PGA_677_1_37213	35.89	37214	124.122	Streptophyta	Ipomoea triloba (taxid 35885)
PGA_1144_1_37201	37.86	37202	316.839	Streptophyta	Ipomoea triloba (taxid 35885)
PGA_1127_1_37197	37.55	37198	203.266	Streptophyta	Ipomoea triloba (taxid 35885)
PGA_123_1_37192	40.39	37193	71.0629	Streptophyta	Ipomoea triloba (taxid 35885)
PGA_796_1_37187	44.09	37188	0.5307	Streptophyta	Beta vulgaris subsp. vulgaris (taxid 3555)
PGA_237_1_37179	36.31	37180	64.8433	Streptophyta	Ipomoea triloba (taxid 35885)
PGA_188_1_37171	37.92	37172	94.7124	Streptophyta	Ipomoea triloba (taxid 35885)
PGA_435_1_37171	43.57	37172	86.6907	Streptophyta	Beta vulgaris subsp. vulgaris (taxid 3555)
PGA_313_1_37152	35.59	37153	68.5837	Streptophyta	Ipomoea triloba (taxid 35885)
PGA_274_1_37150	34.78	37151	93.1237	Streptophyta	Ipomoea triloba (taxid 35885)
PGA_1239_1_37149	44.2	37150	33.7688	Streptophyta	Beta vulgaris subsp. vulgaris (taxid 3555)
PGA_486_1_37089	44.94	37090	275.937	Streptophyta	Beta vulgaris subsp. vulgaris (taxid 3555)
PGA_1210_1_37044	37.79	37045	256.151	Streptophyta	Ipomoea triloba (taxid 35885)
PGA_1260_1_37032	44.58	37033	1.7374	Streptophyta	Beta vulgaris subsp. vulgaris (taxid 3555)
PGA_1504_1_37031	35.46	37032	63.3829	Streptophyta	Ipomoea triloba (taxid 35885)
PGA_1603_1_36981	35.17	36982	55.9474	Streptophyta	Ipomoea triloba (taxid 35885)
PGA_1215_1_36980	36.65	36981	3.9847	Streptophyta	Ipomoea triloba (taxid 35885)
PGA_1429_1_36967	36.52	36968	24.8378	Streptophyta	Ipomoea triloba (taxid 35885)
PGA_569_1_36950	39.58	36951	192.887	Streptophyta	Ipomoea triloba (taxid 35885)
PGA_648_1_36948	35.8	36949	10.4334	Streptophyta	Ipomoea triloba (taxid 35885)
PGA_1357_1_36947	35.86	36948	115.316	Streptophyta	Ipomoea triloba (taxid 35885)
PGA_1257_1_36945	36.1	36946	106.163	Streptophyta	Ipomoea triloba (taxid 35885)
PGA_643_1_36930	35.97	36931	433.205	Streptophyta	Ipomoea triloba (taxid 35885)
PGA_736_1_36927	49.78	36928	15.8259	Streptophyta	Beta vulgaris subsp. vulgaris (taxid 3555)
PGA_1723_1_36922	38.99	36923	246.713	Streptophyta	Ipomoea triloba (taxid 35885)
PGA_810_1_36918	35.84	36919	36.6427	Streptophyta	Ipomoea triloba (taxid 35885)
PGA_970_1_36902	36.6	36903	14.7209	Streptophyta	Ipomoea triloba (taxid 35885)
PGA_1380_1_36898	36.59	36899	17.3564	Streptophyta	Ipomoea triloba (taxid 35885)
PGA_1132_1_36856	44.83	36857	0.436	Streptophyta	Beta vulgaris subsp. vulgaris (taxid 3555)
PGA_1067_1_36840	35.19	36841	56.0137	Streptophyta	Ipomoea triloba (taxid 35885)
PGA_661_1_36831	43.86	36832	24.114	Streptophyta	Beta vulgaris subsp. vulgaris (taxid 3555)
PGA_1108_1_36816	35.54	36817	62.2569	Streptophyta	Ipomoea triloba (taxid 35885)
PGA_153_1_36811	38.54	36812	92.4368	Streptophyta	Ipomoea triloba (taxid 35885)
PGA_1204_1_36807	49.63	36808	6.6004	Streptophyta	Beta vulgaris subsp. vulgaris (taxid 3555)
PGA_1249_1_36766	39.06	36767	77.9615	Streptophyta	Ipomoea triloba (taxid 35885)
PGA_1123_1_36748	44.23	36749	0.4317	Streptophyta	Beta vulgaris subsp. vulgaris (taxid 3555)
PGA_1843_1_36748	35.47	36749	13.2588	Streptophyta	Ipomoea triloba (taxid 35885)
PGA_1580_1_36747	35.84	36748	1.0102	Streptophyta	Ipomoea triloba (taxid 35885)
PGA_1283_1_36724	34.72	36725	2.4361	Streptophyta	Ipomoea triloba (taxid 35885)
PGA_860_1_36718	40.17	36719	78.3266	Streptophyta	Ipomoea triloba (taxid 35885)
PGA_894_1_36717	36.15	36718	68.4011	Streptophyta	Ipomoea triloba (taxid 35885)
PGA_37_1_36714	39.24	36715	180.05	Streptophyta	Ipomoea triloba (taxid 35885)
PGA_1572_1_36712	38.07	36713	1.4563	Streptophyta	Ipomoea triloba (taxid 35885)
PGA_1769_1_36708	43.17	36709	1.1099	Streptophyta	Beta vulgaris subsp. vulgaris (taxid 3555)
PGA_496_1_36696	35.48	36697	9.214	Streptophyta	Ipomoea triloba (taxid 35885)
PGA_1178_1_36656	35.16	36657	83.1599	Streptophyta	Ipomoea triloba (taxid 35885)
PGA_56_1_36641	36.24	36642	62.7835	Streptophyta	Ipomoea triloba (taxid 35885)
PGA_1481_1_36632	38.2	36633	8.1561	Streptophyta	Ipomoea triloba (taxid 35885)
PGA_1161_1_36620	44.2	36621	5.4095	Streptophyta	Beta vulgaris subsp. vulgaris (taxid 3555)
PGA_748_1_36598	35.36	36599	6.2716	Streptophyta	Ipomoea triloba (taxid 35885)
PGA_81_1_36583	36.18	36584	10.7558	Streptophyta	Ipomoea triloba (taxid 35885)
PGA_1500_1_36580	42.99	36581	1.6271	Streptophyta	Beta vulgaris subsp. vulgaris (taxid 3555)
PGA_1201_1_36514	35.54	36515	93.0965	Streptophyta	Ipomoea triloba (taxid 35885)
PGA_1389_1_36472	36.3	36473	95.1608	Streptophyta	Ipomoea triloba (taxid 35885)
PGA_1008_1_36462	36.4	36463	126.78	Streptophyta	Ipomoea triloba (taxid 35885)
PGA_1031_1_36462	36.32	36463	22.6597	Streptophyta	Ipomoea triloba (taxid 35885)
PGA_552_1_36459	36.25	36460	188.487	Streptophyta	Ipomoea triloba (taxid 35885)
PGA_183_1_36448	36.45	36449	38.1583	Streptophyta	Ipomoea triloba (taxid 35885)
PGA_1668_1_36429	39.21	36430	97.8044	Streptophyta	Ipomoea triloba (taxid 35885)
PGA_1710_1_36428	35.02	36429	86.5681	Streptophyta	Ipomoea triloba (taxid 35885)
PGA_309_1_36425	35.04	36426	202.364	Streptophyta	Ipomoea triloba (taxid 35885)
PGA_1519_1_36417	39.49	36418	89.5174	Streptophyta	Ipomoea triloba (taxid 35885)
PGA_1351_1_36383	35.97	36384	13.106	Streptophyta	Ipomoea triloba (taxid 35885)
PGA_1495_1_36366	37.98	36367	5.2134	Streptophyta	Ipomoea triloba (taxid 35885)
PGA_747_1_36366	36	36367	1.9978	Streptophyta	Ipomoea triloba (taxid 35885)
PGA_243_1_36338	35.58	36339	12.8257	Streptophyta	Ipomoea triloba (taxid 35885)
PGA_442_1_36335	35.87	36336	5.1401	Streptophyta	Ipomoea triloba (taxid 35885)
PGA_543_1_36332	35.57	36333	6.6531	Streptophyta	Ipomoea triloba (taxid 35885)
PGA_1706_1_36323	35.52	36324	70.4294	Streptophyta	Ipomoea triloba (taxid 35885)
PGA_691_1_36320	40.55	36321	258.796	Streptophyta	Ipomoea triloba (taxid 35885)
PGA_921_1_36313	37.59	36314	90.3621	Streptophyta	Ipomoea triloba (taxid 35885)
PGA_1042_1_36294	35.92	36295	78.5725	Streptophyta	Ipomoea triloba (taxid 35885)
PGA_1768_1_36291	44.87	36292	1.4408	Streptophyta	Beta vulgaris subsp. vulgaris (taxid 3555)
PGA_1005_1_36290	43.98	36291	299.979	Streptophyta	Beta vulgaris subsp. vulgaris (taxid 3555)
PGA_173_1_36260	44.02	36261	130.825	Streptophyta	Beta vulgaris subsp. vulgaris (taxid 3555)
PGA_1421_1_36253	38.63	36254	97.4189	Streptophyta	Ipomoea triloba (taxid 35885)
PGA_465_1_36248	35.52	36249	38.686	Streptophyta	Ipomoea triloba (taxid 35885)
PGA_1474_1_36242	39.51	36243	12.4042	Streptophyta	Ipomoea triloba (taxid 35885)
PGA_1783_1_36239	43.9	36240	0.9903	Streptophyta	Beta vulgaris subsp. vulgaris (taxid 3555)
PGA_887_1_36190	37	36191	176.518	Streptophyta	Ipomoea triloba (taxid 35885)
PGA_821_1_36172	44.04	36173	41.5012	Streptophyta	Beta vulgaris subsp. vulgaris (taxid 3555)
PGA_1406_1_36156	35.18	36157	0.3869	Streptophyta	Ipomoea triloba (taxid 35885)
PGA_696_1_36130	38.89	36131	294.539	Streptophyta	Ipomoea triloba (taxid 35885)
PGA_994_1_36088	38.54	36089	28.9321	Streptophyta	Ipomoea triloba (taxid 35885)
PGA_1746_1_36082	38.13	36083	15.9947	Streptophyta	Ipomoea triloba (taxid 35885)
PGA_668_1_36066	35.32	36067	17.5767	Streptophyta	Ipomoea triloba (taxid 35885)
PGA_1430_1_36017	35.4	36018	32.103	Streptophyta	Ipomoea triloba (taxid 35885)
PGA_1378_1_36005	43.54	36006	11.1977	Streptophyta	Beta vulgaris subsp. vulgaris (taxid 3555)
PGA_1236_1_36003	34.95	36004	130.507	Streptophyta	Ipomoea triloba (taxid 35885)
PGA_527_1_35969	36.34	35970	54.5521	Streptophyta	Ipomoea triloba (taxid 35885)
PGA_86_1_35944	35.41	35945	65.4201	Streptophyta	Ipomoea triloba (taxid 35885)
PGA_1119_1_35928	39.21	35929	36.3598	Streptophyta	Ipomoea triloba (taxid 35885)
PGA_149_1_35918	40.19	35919	1.8731	Streptophyta	Ipomoea triloba (taxid 35885)
PGA_1401_1_35888	38.47	35889	6.7224	Streptophyta	Ipomoea triloba (taxid 35885)
PGA_665_1_35885	39.18	35886	2.569	Streptophyta	Ipomoea triloba (taxid 35885)
PGA_1565_1_35859	36.72	35860	225.077	Streptophyta	Ipomoea triloba (taxid 35885)
PGA_611_1_35844	44.85	35845	179.673	Streptophyta	Beta vulgaris subsp. vulgaris (taxid 3555)
PGA_1866_1_35830	35.93	35831	139.095	Streptophyta	Ipomoea triloba (taxid 35885)
PGA_104_1_35787	39.71	35788	410.793	Streptophyta	Ipomoea triloba (taxid 35885)
PGA_1704_1_35775	35.88	35776	14.7181	Streptophyta	Ipomoea triloba (taxid 35885)
PGA_1469_1_35766	44.16	35767	78.1796	Streptophyta	Beta vulgaris subsp. vulgaris (taxid 3555)
PGA_1760_1_35754	37.88	35755	72.1956	Streptophyta	Ipomoea triloba (taxid 35885)
PGA_1605_1_35752	35.1	35753	121.158	Streptophyta	Ipomoea triloba (taxid 35885)
PGA_1186_1_35732	35.14	35733	1.0404	Streptophyta	Ipomoea triloba (taxid 35885)
PGA_1342_1_35724	34.94	35725	60.4099	Streptophyta	Ipomoea triloba (taxid 35885)
PGA_1781_1_35724	36.48	35725	7.3891	Streptophyta	Ipomoea triloba (taxid 35885)
PGA_106_1_35681	35.57	35682	34.5385	Streptophyta	Ipomoea triloba (taxid 35885)
PGA_1562_1_35667	34.92	35668	6.3704	Streptophyta	Ipomoea triloba (taxid 35885)
PGA_1672_1_35653	37.72	35654	211.301	Streptophyta	Ipomoea triloba (taxid 35885)
PGA_741_1_35647	35.34	35648	63.0123	Streptophyta	Ipomoea triloba (taxid 35885)
PGA_1305_1_35631	34.87	35632	218.577	Streptophyta	Ipomoea triloba (taxid 35885)
PGA_1128_1_35619	36.55	35620	2.3987	Streptophyta	Ipomoea triloba (taxid 35885)
PGA_623_1_35612	36.38	35613	3.066	Streptophyta	Ipomoea triloba (taxid 35885)
PGA_669_1_35607	36.13	35608	23.5164	Streptophyta	Ipomoea triloba (taxid 35885)
PGA_924_1_35600	43.69	35601	2.0895	Streptophyta	Beta vulgaris subsp. vulgaris (taxid 3555)
PGA_1862_1_35581	38.26	35582	6.3622	Streptophyta	Ipomoea triloba (taxid 35885)
PGA_151_1_35566	38.27	35567	32.6503	Streptophyta	Ipomoea triloba (taxid 35885)
PGA_826_1_35556	35.55	35557	18.8332	Streptophyta	Ipomoea triloba (taxid 35885)
PGA_964_1_35541	39.57	35542	11.6575	Streptophyta	Ipomoea triloba (taxid 35885)
PGA_1810_1_35536	44.35	35537	290.855	Streptophyta	Beta vulgaris subsp. vulgaris (taxid 3555)
PGA_1595_1_35508	43.9	35509	4.3301	Streptophyta	Beta vulgaris subsp. vulgaris (taxid 3555)
PGA_88_1_35506	35.49	35507	38.0294	Streptophyta	Ipomoea triloba (taxid 35885)
PGA_36_1_35495	35.99	35496	4.8772	Streptophyta	Ipomoea triloba (taxid 35885)
PGA_349_1_35464	49.87	35465	81.0265	Streptophyta	Pentapetalae (taxid 1437201)
PGA_96_1_35450	38.81	35451	61.4986	Streptophyta	Ipomoea triloba (taxid 35885)
PGA_1427_1_35444	36.53	35445	1.6028	Streptophyta	Ipomoea triloba (taxid 35885)
PGA_1276_1_35443	43.47	35444	1.4681	Streptophyta	Beta vulgaris subsp. vulgaris (taxid 3555)
PGA_378_1_35416	36.08	35417	12.3866	Streptophyta	Ipomoea triloba (taxid 35885)
PGA_1109_1_35395	36.19	35396	39.425	Streptophyta	Ipomoea triloba (taxid 35885)
PGA_144_1_35390	39.18	35391	495.847	Streptophyta	Ipomoea triloba (taxid 35885)
PGA_1126_1_35385	38.23	35386	52.6906	Streptophyta	Ipomoea triloba (taxid 35885)
PGA_1485_1_35367	44.71	35368	281.651	Streptophyta	Beta vulgaris subsp. vulgaris (taxid 3555)
PGA_1374_1_35365	35.29	35366	13.0897	Streptophyta	Ipomoea triloba (taxid 35885)
PGA_98_1_35331	36.33	35332	21.8489	Streptophyta	Ipomoea triloba (taxid 35885)
PGA_387_1_35330	36.45	35331	39.2448	Streptophyta	Ipomoea triloba (taxid 35885)
PGA_1794_1_35287	37.53	35288	2.9237	Streptophyta	Ipomoea triloba (taxid 35885)
PGA_846_1_35277	34.88	35278	68.4478	Streptophyta	Ipomoea triloba (taxid 35885)
PGA_1557_1_35272	36.52	35273	23.4469	Streptophyta	Ipomoea triloba (taxid 35885)
PGA_1025_1_35264	36.72	35265	56.4271	Streptophyta	Ipomoea triloba (taxid 35885)
PGA_506_1_35264	44	35265	1.2029	Streptophyta	Beta vulgaris subsp. vulgaris (taxid 3555)
PGA_1549_1_35263	37.64	35264	18.446	Streptophyta	Ipomoea triloba (taxid 35885)
PGA_1606_1_35257	36.09	35258	3.9413	Streptophyta	Ipomoea triloba (taxid 35885)
PGA_816_1_35256	34.93	35257	79.4192	Streptophyta	Ipomoea triloba (taxid 35885)
PGA_61_1_35253	35.81	35254	160.501	Streptophyta	Ipomoea triloba (taxid 35885)
PGA_869_1_35250	49.76	35251	22.3606	Streptophyta	Beta vulgaris subsp. vulgaris (taxid 3555)
PGA_744_1_35238	39.73	35239	51.9675	Streptophyta	Ipomoea triloba (taxid 35885)
PGA_1721_1_35233	36.61	35234	5.071	Streptophyta	Ipomoea triloba (taxid 35885)
PGA_1602_1_35214	44.19	35215	12.1547	Streptophyta	Beta vulgaris subsp. vulgaris (taxid 3555)
PGA_581_1_35203	44.24	35204	84.3566	Streptophyta	Beta vulgaris subsp. vulgaris (taxid 3555)
PGA_114_1_35202	36.13	35203	214.5	Streptophyta	Ipomoea triloba (taxid 35885)
PGA_1403_1_35201	44.07	35202	1.0878	Streptophyta	Beta vulgaris subsp. vulgaris (taxid 3555)
PGA_1718_1_35196	35.32	35197	440.183	Streptophyta	Ipomoea triloba (taxid 35885)
PGA_1786_1_35193	36.55	35194	74.5183	Streptophyta	Ipomoea triloba (taxid 35885)
PGA_57_1_35193	35.83	35194	66.388	Streptophyta	Ipomoea triloba (taxid 35885)
PGA_733_1_35170	35.14	35171	26.6938	Streptophyta	Ipomoea triloba (taxid 35885)
PGA_802_1_35163	35.73	35164	103.61	Streptophyta	Ipomoea triloba (taxid 35885)
PGA_1692_1_35162	36.01	35163	41.2177	Streptophyta	Ipomoea triloba (taxid 35885)
PGA_1476_1_35155	34.9	35156	121.545	Streptophyta	Ipomoea triloba (taxid 35885)
PGA_503_1_35153	34.96	35154	91.2147	Streptophyta	Ipomoea triloba (taxid 35885)
PGA_79_1_35152	36.11	35153	19.1278	Streptophyta	Ipomoea triloba (taxid 35885)
PGA_41_1_35151	38.38	35152	400.782	Streptophyta	Ipomoea triloba (taxid 35885)
PGA_1048_1_35137	38.85	35138	9.2761	Streptophyta	Ipomoea triloba (taxid 35885)
PGA_1487_1_35126	35.45	35127	177.208	Streptophyta	Ipomoea triloba (taxid 35885)
PGA_559_1_35125	39.08	35126	105.136	Streptophyta	Ipomoea triloba (taxid 35885)
PGA_1345_1_35122	39.09	35123	28.7887	Streptophyta	Ipomoea triloba (taxid 35885)
PGA_566_1_35109	50.08	35110	23.2682	Streptophyta	Beta vulgaris subsp. vulgaris (taxid 3555)
PGA_718_1_35103	35.06	35104	51.1486	Streptophyta	Ipomoea triloba (taxid 35885)
PGA_1372_1_35098	36.49	35099	9.2604	Streptophyta	Ipomoea triloba (taxid 35885)
PGA_1384_1_35095	44.45	35096	0.4073	Streptophyta	Beta vulgaris subsp. vulgaris (taxid 3555)
PGA_1646_1_35094	36.44	35095	46.817	Streptophyta	Ipomoea triloba (taxid 35885)
PGA_1011_1_35079	34.92	35080	15.4034	Streptophyta	Ipomoea triloba (taxid 35885)
PGA_998_1_35055	36.11	35056	6.8282	Streptophyta	Ipomoea triloba (taxid 35885)
PGA_1409_1_35043	36.21	35044	1.6769	Streptophyta	Ipomoea triloba (taxid 35885)
PGA_1082_1_35036	42.93	35037	0.4471	Streptophyta	Beta vulgaris subsp. vulgaris (taxid 3555)
PGA_1070_1_35033	36.1	35034	171.816	Streptophyta	Ipomoea triloba (taxid 35885)
PGA_737_1_35031	35.15	35032	70.1086	Streptophyta	Ipomoea triloba (taxid 35885)
PGA_1501_1_35029	49.65	35030	5.982	Streptophyta	Beta vulgaris subsp. vulgaris (taxid 3555)
PGA_1052_1_35027	35.08	35028	299.676	Streptophyta	Ipomoea triloba (taxid 35885)
PGA_382_1_35026	39.35	35027	12.1239	Streptophyta	Ipomoea triloba (taxid 35885)
PGA_1413_1_35020	44.42	35021	0.9585	Streptophyta	Beta vulgaris subsp. vulgaris (taxid 3555)
PGA_137_1_35014	36.04	35015	37.8195	Streptophyta	Ipomoea triloba (taxid 35885)
PGA_1208_1_35004	39.03	35005	5.6383	Streptophyta	Ipomoea triloba (taxid 35885)
PGA_150_1_35001	38.88	35002	185.904	Streptophyta	Ipomoea triloba (taxid 35885)
PGA_825_1_34992	35.95	34993	76.5505	Streptophyta	Ipomoea triloba (taxid 35885)
PGA_1255_1_34984	39.25	34985	52.9727	Streptophyta	Ipomoea triloba (taxid 35885)
PGA_1522_1_34983	35.07	34984	55.3344	Streptophyta	Ipomoea triloba (taxid 35885)
PGA_221_1_34979	36.7	34980	9.2016	Streptophyta	Ipomoea triloba (taxid 35885)
PGA_351_1_34978	44.24	34979	361.04	Streptophyta	Beta vulgaris subsp. vulgaris (taxid 3555)
PGA_1264_1_34952	35.08	34953	54.6664	Streptophyta	Ipomoea triloba (taxid 35885)
PGA_410_1_34948	36.48	34949	64.1153	Streptophyta	Ipomoea triloba (taxid 35885)
PGA_936_1_34948	49.86	34949	23.9886	Streptophyta	Ipomoea triloba (taxid 35885)
PGA_395_1_34947	37.72	34948	3.736	Streptophyta	Homo sapiens (taxid 9606)
PGA_519_1_34943	35.14	34944	89.5124	Streptophyta	Ipomoea triloba (taxid 35885)
PGA_1071_1_34938	36.05	34939	41.0623	Streptophyta	Ipomoea triloba (taxid 35885)
PGA_1203_1_34913	44.23	34914	89.2547	Streptophyta	Beta vulgaris subsp. vulgaris (taxid 3555)
PGA_714_1_34912	35.32	34913	12.6313	Streptophyta	Ipomoea triloba (taxid 35885)
PGA_1024_1_34910	39.01	34911	17.8203	Streptophyta	Ipomoea triloba (taxid 35885)
PGA_620_1_34908	44.88	34909	39.7858	Streptophyta	Beta vulgaris subsp. vulgaris (taxid 3555)
PGA_450_1_34903	44.55	34904	247.271	Streptophyta	Beta vulgaris subsp. vulgaris (taxid 3555)
PGA_1219_1_34901	44.48	34902	60.489	Streptophyta	Beta vulgaris subsp. vulgaris (taxid 3555)
PGA_405_1_34897	36.35	34898	5.5466	Streptophyta	Ipomoea triloba (taxid 35885)
PGA_1020_1_34893	36.12	34894	70.3608	Streptophyta	Ipomoea triloba (taxid 35885)
PGA_781_1_34887	40.04	34888	121.057	Streptophyta	Ipomoea triloba (taxid 35885)
PGA_1207_1_34884	37.74	34885	34.7106	Streptophyta	Ipomoea triloba (taxid 35885)
PGA_381_1_34884	35.7	34885	213.192	Streptophyta	Ipomoea triloba (taxid 35885)
PGA_1593_1_34876	35.69	34877	11.0576	Streptophyta	Ipomoea triloba (taxid 35885)
PGA_1102_1_34845	38.17	34846	418.199	Streptophyta	Ipomoea triloba (taxid 35885)
PGA_712_1_34837	36.16	34838	239.798	Streptophyta	Ipomoea triloba (taxid 35885)
PGA_376_1_34817	35.19	34818	39.0678	Streptophyta	Ipomoea triloba (taxid 35885)
PGA_1265_1_34815	37.96	34816	148.944	Streptophyta	Ipomoea triloba (taxid 35885)
PGA_1792_1_34777	38.73	34778	18.2799	Streptophyta	Ipomoea triloba (taxid 35885)
PGA_721_1_34772	44.39	34773	18.419	Streptophyta	Beta vulgaris subsp. vulgaris (taxid 3555)
PGA_115_1_34759	37.82	34760	271.499	Streptophyta	Ipomoea triloba (taxid 35885)
PGA_942_1_34747	38.59	34748	1.0444	Streptophyta	Ipomoea triloba (taxid 35885)
PGA_1733_1_34745	34.77	34746	8.436	Streptophyta	Ipomoea triloba (taxid 35885)
PGA_689_1_34736	37.11	34737	42.3963	Streptophyta	Ipomoea triloba (taxid 35885)
PGA_1625_1_34734	35.18	34735	3.2511	Streptophyta	Ipomoea triloba (taxid 35885)
PGA_192_1_34728	36.45	34729	74.0192	Streptophyta	Ipomoea triloba (taxid 35885)
PGA_1212_1_34727	39.25	34728	71.2078	Streptophyta	Ipomoea triloba (taxid 35885)
PGA_995_1_34721	36.52	34722	15.2756	Streptophyta	Ipomoea triloba (taxid 35885)
PGA_120_1_34715	40.44	34716	24.9028	Streptophyta	Ipomoea triloba (taxid 35885)
PGA_1221_1_34704	35.91	34705	31.0418	Streptophyta	Ipomoea triloba (taxid 35885)
PGA_546_1_34703	36.47	34704	68.6828	Streptophyta	Ipomoea triloba (taxid 35885)
PGA_462_1_34690	45.19	34691	28.8106	Streptophyta	Beta vulgaris subsp. vulgaris (taxid 3555)
PGA_952_1_34684	34.93	34685	29.0717	Streptophyta	Ipomoea triloba (taxid 35885)
PGA_102_1_34680	35.99	34681	25.8341	Streptophyta	Ipomoea triloba (taxid 35885)
PGA_136_1_34677	39.53	34678	5.5757	Streptophyta	Ipomoea triloba (taxid 35885)
PGA_1660_1_34665	36.68	34666	88.191	Streptophyta	Ipomoea triloba (taxid 35885)
PGA_1313_1_34664	35.91	34665	1.0029	Streptophyta	Ipomoea triloba (taxid 35885)
PGA_1335_1_34663	43.97	34664	149.104	Streptophyta	Beta vulgaris subsp. vulgaris (taxid 3555)
PGA_1622_1_34644	36.51	34645	60.0228	Streptophyta	Ipomoea triloba (taxid 35885)
PGA_105_1_34633	36.12	34634	4.4987	Streptophyta	Ipomoea triloba (taxid 35885)
PGA_927_1_34628	50.32	34629	17.0084	Streptophyta	Beta vulgaris subsp. vulgaris (taxid 3555)
PGA_829_1_34626	35	34627	18.3001	Streptophyta	Ipomoea triloba (taxid 35885)
PGA_423_1_34622	38.77	34623	127.317	Streptophyta	Ipomoea triloba (taxid 35885)
PGA_206_1_34616	34.95	34617	85.6558	Streptophyta	Ipomoea triloba (taxid 35885)
PGA_1608_1_34606	35.17	34607	108.682	Streptophyta	Ipomoea triloba (taxid 35885)
PGA_694_1_34606	34.91	34607	70.6246	Streptophyta	Ipomoea triloba (taxid 35885)
PGA_842_1_34604	35.02	34605	211.131	Streptophyta	Ipomoea triloba (taxid 35885)
PGA_175_1_34601	44.3	34602	152.317	Streptophyta	Beta vulgaris subsp. vulgaris (taxid 3555)
PGA_281_1_34600	44.97	34601	338.769	Streptophyta	Beta vulgaris subsp. vulgaris (taxid 3555)
PGA_108_1_34584	36.01	34585	101.189	Streptophyta	Ipomoea triloba (taxid 35885)
PGA_910_1_34553	35.23	34554	74.7049	Streptophyta	Ipomoea triloba (taxid 35885)
PGA_1722_1_34547	44.81	34548	72.5993	Streptophyta	Beta vulgaris subsp. vulgaris (taxid 3555)
PGA_680_1_34545	37.53	34546	1.7905	Streptophyta	Ipomoea triloba (taxid 35885)
PGA_245_1_34500	36.63	34501	301.762	Streptophyta	Ipomoea triloba (taxid 35885)
PGA_1112_1_34493	37.69	34494	125.836	Streptophyta	Ipomoea triloba (taxid 35885)
PGA_270_1_34481	36.28	34482	37.8059	Streptophyta	Ipomoea triloba (taxid 35885)
PGA_1404_1_34478	35.47	34479	50.0714	Streptophyta	Ipomoea triloba (taxid 35885)
PGA_850_1_34477	34.7	34478	19.1504	Streptophyta	Ipomoea triloba (taxid 35885)
PGA_507_1_34469	35.42	34470	11.8718	Streptophyta	Ipomoea triloba (taxid 35885)
PGA_475_1_34461	35.09	34462	22.4395	Streptophyta	Ipomoea triloba (taxid 35885)
PGA_728_1_34444	43.66	34445	13.3714	Streptophyta	Beta vulgaris subsp. vulgaris (taxid 3555)
PGA_1577_1_34432	44.2	34433	1.0816	Streptophyta	Beta vulgaris subsp. vulgaris (taxid 3555)
PGA_989_1_34423	39.03	34424	56.5882	Streptophyta	Ipomoea triloba (taxid 35885)
PGA_362_1_34410	38.96	34411	208.997	Streptophyta	Ipomoea triloba (taxid 35885)
PGA_264_1_34398	35.4	34399	66.0474	Streptophyta	Ipomoea triloba (taxid 35885)
PGA_1017_1_34307	45.02	34308	128.873	Streptophyta	Beta vulgaris subsp. vulgaris (taxid 3555)
PGA_1388_1_34305	35.38	34306	15.1387	Streptophyta	Ipomoea triloba (taxid 35885)
PGA_1402_1_34256	38.74	34257	484.485	Streptophyta	Ipomoea triloba (taxid 35885)
PGA_1845_1_34255	35.16	34256	3.9251	Streptophyta	Ipomoea triloba (taxid 35885)
PGA_1498_1_34247	35.09	34248	14.6651	Streptophyta	Ipomoea triloba (taxid 35885)
PGA_85_1_34234	38.1	34235	8.2258	Streptophyta	Ipomoea triloba (taxid 35885)
PGA_1648_1_34232	35.01	34233	11.6625	Streptophyta	Ipomoea triloba (taxid 35885)
PGA_342_1_34232	36.2	34233	20.2721	Streptophyta	Ipomoea triloba (taxid 35885)
PGA_804_1_34221	35.4	34222	239.957	Streptophyta	Ipomoea triloba (taxid 35885)
PGA_1114_1_34214	44.66	34215	27.8499	Streptophyta	Beta vulgaris subsp. vulgaris (taxid 3555)
PGA_1598_1_34209	36.22	34210	26.3174	Streptophyta	Ipomoea triloba (taxid 35885)
PGA_975_1_34199	43.75	34200	16.4737	Streptophyta	Beta vulgaris subsp. vulgaris (taxid 3555)
PGA_31_1_34159	36.98	34160	62.0545	Streptophyta	Ipomoea triloba (taxid 35885)
PGA_222_1_34145	43.78	34146	115.152	Streptophyta	Beta vulgaris subsp. vulgaris (taxid 3555)
PGA_62_1_34145	39.92	34146	5.3473	Streptophyta	Ipomoea triloba (taxid 35885)
PGA_1280_1_34144	37.56	34145	16.1849	Streptophyta	Ipomoea triloba (taxid 35885)
PGA_511_1_34141	34.91	34142	9.2502	Streptophyta	Ipomoea triloba (taxid 35885)
PGA_561_1_34136	40.53	34137	15.1744	Streptophyta	Ipomoea triloba (taxid 35885)
PGA_604_1_34130	37.63	34131	125.501	Streptophyta	Ipomoea triloba (taxid 35885)
PGA_1330_1_34118	35.99	34119	52.5425	Streptophyta	Ipomoea triloba (taxid 35885)
PGA_603_1_34100	35.71	34101	46.6167	Streptophyta	Ipomoea triloba (taxid 35885)
PGA_967_1_34068	35.21	34069	12.0423	Streptophyta	Ipomoea triloba (taxid 35885)
PGA_1748_1_34055	36.15	34056	51.6258	Streptophyta	Ipomoea triloba (taxid 35885)
PGA_763_1_34043	40.59	34044	50.5418	Streptophyta	Ipomoea triloba (taxid 35885)
PGA_752_1_34016	35.94	34017	8.4075	Streptophyta	Ipomoea triloba (taxid 35885)
PGA_1027_1_34007	34.86	34008	52.5691	Streptophyta	Ipomoea triloba (taxid 35885)
PGA_1749_1_34006	36.54	34007	4.7207	Streptophyta	Ipomoea triloba (taxid 35885)
PGA_976_1_33991	49.85	33992	36.8888	Streptophyta	Beta vulgaris subsp. vulgaris (taxid 3555)
PGA_892_1_33978	38.12	33979	5.8196	Streptophyta	Ipomoea triloba (taxid 35885)
PGA_758_1_33964	36.58	33965	12.2586	Streptophyta	Ipomoea triloba (taxid 35885)
PGA_1809_1_33959	36.02	33960	19.1905	Streptophyta	Ipomoea triloba (taxid 35885)
PGA_101_1_33947	35.1	33948	9.2681	Streptophyta	Ipomoea triloba (taxid 35885)
PGA_830_1_33941	44.1	33942	168.164	Streptophyta	Beta vulgaris subsp. vulgaris (taxid 3555)
PGA_915_1_33941	39.23	33942	350.101	Streptophyta	Ipomoea triloba (taxid 35885)
PGA_1724_1_33932	34.97	33933	15.8239	Streptophyta	Ipomoea triloba (taxid 35885)
PGA_1170_1_33910	39.3	33911	1.848	Streptophyta	Ipomoea triloba (taxid 35885)
PGA_1449_1_33908	37.5	33909	35.4556	Streptophyta	Ipomoea triloba (taxid 35885)
PGA_1841_1_33906	37.66	33907	2.1832	Streptophyta	Ipomoea triloba (taxid 35885)
PGA_632_1_33890	39.33	33891	19.0058	Streptophyta	Ipomoea triloba (taxid 35885)
PGA_1860_1_33884	43.84	33885	14.5026	Streptophyta	Beta vulgaris subsp. vulgaris (taxid 3555)
PGA_244_1_33872	36.64	33873	0.9651	Streptophyta	Ipomoea triloba (taxid 35885)
PGA_1691_1_33865	44.71	33866	11.4878	Streptophyta	Beta vulgaris subsp. vulgaris (taxid 3555)
PGA_996_1_33849	39.89	33850	38.1302	Streptophyta	Ipomoea triloba (taxid 35885)
PGA_1553_1_33848	49.24	33849	99.7559	Streptophyta	Ipomoea triloba (taxid 35885)
PGA_1084_1_33827	49.25	33828	25.5633	Streptophyta	Ipomoea triloba (taxid 35885)
PGA_628_1_33815	36.61	33816	47.374	Streptophyta	Ipomoea triloba (taxid 35885)
PGA_828_1_33811	36.6	33812	1.3222	Streptophyta	Ipomoea triloba (taxid 35885)
PGA_614_1_33806	44.46	33807	2.6149	Streptophyta	Beta vulgaris subsp. vulgaris (taxid 3555)
PGA_903_1_33804	35.42	33805	1.1861	Streptophyta	Ipomoea triloba (taxid 35885)
PGA_233_1_33797	36.66	33798	62.2201	Streptophyta	Ipomoea triloba (taxid 35885)
PGA_300_1_33796	35.1	33797	87.307	Streptophyta	Ipomoea triloba (taxid 35885)
PGA_535_1_33781	35.12	33782	47.152	Streptophyta	Ipomoea triloba (taxid 35885)
PGA_1772_1_33774	44.08	33775	0.5879	Streptophyta	Beta vulgaris subsp. vulgaris (taxid 3555)
PGA_181_1_33764	39.26	33765	12.6381	Streptophyta	Ipomoea triloba (taxid 35885)
PGA_1436_1_33757	40.11	33758	0.558	Streptophyta	Ipomoea triloba (taxid 35885)
PGA_1213_1_33742	40.3	33743	45.1226	Streptophyta	Ipomoea triloba (taxid 35885)
PGA_425_1_33723	40.04	33724	73.0554	Streptophyta	Ipomoea triloba (taxid 35885)
PGA_1451_1_33709	36.25	33710	4.8918	Streptophyta	Ipomoea triloba (taxid 35885)
PGA_78_1_33700	40.29	33701	46.5417	Streptophyta	Ipomoea triloba (taxid 35885)
PGA_1106_1_33695	43.93	33696	1.2338	Streptophyta	Beta vulgaris subsp. vulgaris (taxid 3555)
PGA_146_1_33692	38.11	33693	53.9394	Streptophyta	Ipomoea triloba (taxid 35885)
PGA_1188_1_33687	34.77	33688	2.2669	Streptophyta	Ipomoea triloba (taxid 35885)
PGA_880_1_33668	39.33	33669	11.5227	Streptophyta	Ipomoea triloba (taxid 35885)
PGA_1153_1_33666	43.48	33667	254.069	Streptophyta	Beta vulgaris subsp. vulgaris (taxid 3555)
PGA_1730_1_33665	36.89	33666	26.6327	Streptophyta	Ipomoea triloba (taxid 35885)
PGA_992_1_33631	34.92	33632	18.1846	Streptophyta	Ipomoea triloba (taxid 35885)
PGA_293_1_33594	44.66	33595	0.9875	Streptophyta	Beta vulgaris subsp. vulgaris (taxid 3555)
PGA_354_1_33583	35.9	33584	63.8447	Streptophyta	Ipomoea triloba (taxid 35885)
PGA_1175_1_33580	35.98	33581	178.882	Streptophyta	Ipomoea triloba (taxid 35885)
PGA_1055_1_33572	49.22	33573	19.7344	Streptophyta	Ipomoea triloba (taxid 35885)
PGA_608_1_33560	50.25	33561	14.3802	Streptophyta	Ipomoea triloba (taxid 35885)
PGA_567_1_33557	36.67	33558	2.9723	Streptophyta	Ipomoea triloba (taxid 35885)
PGA_272_1_33556	34.76	33557	2.1839	Streptophyta	Ipomoea triloba (taxid 35885)
PGA_133_1_33547	35.88	33548	50.6101	Streptophyta	Ipomoea triloba (taxid 35885)
PGA_510_1_33543	43.96	33544	3.8639	Streptophyta	Beta vulgaris subsp. vulgaris (taxid 3555)
PGA_466_1_33542	35.41	33543	147.813	Streptophyta	Ipomoea triloba (taxid 35885)
PGA_485_1_33542	44.06	33543	16.3864	Streptophyta	Beta vulgaris subsp. vulgaris (taxid 3555)
PGA_601_1_33541	36.04	33542	83.5976	Streptophyta	Ipomoea triloba (taxid 35885)
PGA_198_1_33522	40.05	33523	121.761	Streptophyta	Ipomoea triloba (taxid 35885)
PGA_1012_1_33501	36.41	33502	39.1371	Streptophyta	Ipomoea triloba (taxid 35885)
PGA_1395_1_33484	35.16	33485	188.474	Streptophyta	Ipomoea triloba (taxid 35885)
PGA_1696_1_33474	36.68	33475	35.3059	Streptophyta	Ipomoea triloba (taxid 35885)
PGA_525_1_33444	34.65	33445	305.765	Streptophyta	Ipomoea triloba (taxid 35885)
PGA_1497_1_33441	36	33442	1.7348	Streptophyta	Ipomoea triloba (taxid 35885)
PGA_1036_1_33420	49.63	33421	18.1041	Streptophyta	Beta vulgaris subsp. vulgaris (taxid 3555)
PGA_1041_1_33416	44.74	33417	3.8905	Streptophyta	Beta vulgaris subsp. vulgaris (taxid 3555)
PGA_1661_1_33391	39.12	33392	14.1267	Streptophyta	Ipomoea triloba (taxid 35885)
PGA_692_1_33389	35.1	33390	0.5828	Streptophyta	Ipomoea triloba (taxid 35885)
PGA_1322_1_33385	36.68	33386	68.5487	Streptophyta	Ipomoea triloba (taxid 35885)
PGA_65_1_33365	40.6	33366	187.29	Streptophyta	Ipomoea triloba (taxid 35885)
PGA_1183_1_33359	34.97	33360	20.3054	Streptophyta	Ipomoea triloba (taxid 35885)
PGA_1441_1_33354	35.48	33355	41.8319	Streptophyta	Ipomoea triloba (taxid 35885)
PGA_878_1_33351	34.59	33352	45.8111	Streptophyta	Ipomoea triloba (taxid 35885)
PGA_1131_1_33342	36.46	33343	9.4483	Streptophyta	Ipomoea triloba (taxid 35885)
PGA_1426_1_33325	43.65	33326	23.3907	Streptophyta	Beta vulgaris subsp. vulgaris (taxid 3555)
PGA_957_1_33319	35.47	33320	340.764	Streptophyta	Ipomoea triloba (taxid 35885)
PGA_1174_1_33313	36.56	33314	2.6933	Streptophyta	Ipomoea triloba (taxid 35885)
PGA_1645_1_33311	43.4	33312	47.9645	Streptophyta	Beta vulgaris subsp. vulgaris (taxid 3555)
PGA_1099_1_33309	35.04	33310	260.083	Streptophyta	Ipomoea triloba (taxid 35885)
PGA_185_1_33301	40	33302	91.2876	Streptophyta	Ipomoea triloba (taxid 35885)
PGA_1056_1_33299	36.62	33300	58.4602	Streptophyta	Ipomoea triloba (taxid 35885)
PGA_1685_1_33299	37.72	33300	97.3879	Streptophyta	Ipomoea triloba (taxid 35885)
PGA_1561_1_33296	37.85	33297	27.9474	Streptophyta	Ipomoea triloba (taxid 35885)
PGA_1111_1_33295	36.1	33296	29.4992	Streptophyta	Ipomoea triloba (taxid 35885)
PGA_1220_1_33289	36.61	33290	1.4932	Streptophyta	Ipomoea triloba (taxid 35885)
PGA_1416_1_33289	39.95	33290	98.5837	Streptophyta	Ipomoea triloba (taxid 35885)
PGA_1529_1_33272	36.1	33273	4.7905	Streptophyta	Ipomoea triloba (taxid 35885)
PGA_1369_1_33263	40.6	33264	106.437	Streptophyta	Ipomoea triloba (taxid 35885)
PGA_897_1_33263	34.94	33264	57.2255	Streptophyta	Ipomoea triloba (taxid 35885)
PGA_762_1_33258	34.61	33259	119.797	Streptophyta	Ipomoea triloba (taxid 35885)
PGA_1205_1_33251	34.67	33252	6.7034	Streptophyta	Ipomoea triloba (taxid 35885)
PGA_907_1_33247	38.03	33248	152.025	Streptophyta	Ipomoea triloba (taxid 35885)
PGA_1244_1_33229	34.94	33230	0.5012	Streptophyta	Ipomoea triloba (taxid 35885)
PGA_1458_1_33229	37.51	33230	1.6171	Streptophyta	Ipomoea triloba (taxid 35885)
PGA_1693_1_33225	44.92	33226	1.142	Streptophyta	Beta vulgaris subsp. vulgaris (taxid 3555)
PGA_87_1_33176	35.83	33177	0.5109	Streptophyta	Ipomoea triloba (taxid 35885)
PGA_1716_1_33172	36.47	33173	27.0966	Streptophyta	Ipomoea triloba (taxid 35885)
PGA_982_1_33169	44.48	33170	3.8751	Streptophyta	Beta vulgaris subsp. vulgaris (taxid 3555)
PGA_1601_1_33164	44.08	33165	15.3581	Streptophyta	Beta vulgaris subsp. vulgaris (taxid 3555)
PGA_51_1_33160	37.14	33161	8.5678	Streptophyta	Ipomoea triloba (taxid 35885)
PGA_1232_1_33156	39.09	33157	87.7167	Streptophyta	Ipomoea triloba (taxid 35885)
PGA_1072_1_33145	43.88	33146	140.35	Streptophyta	Beta vulgaris subsp. vulgaris (taxid 3555)
PGA_505_1_33145	36.56	33146	31.6999	Streptophyta	Ipomoea triloba (taxid 35885)
PGA_943_1_33143	36.58	33144	46.0202	Streptophyta	Ipomoea triloba (taxid 35885)
PGA_1808_1_33140	39.56	33141	235.32	Streptophyta	Ipomoea triloba (taxid 35885)
PGA_1867_1_33139	39.11	33140	69.2515	Streptophyta	Ipomoea triloba (taxid 35885)
PGA_295_1_33139	39.25	33140	260.874	Streptophyta	Ipomoea triloba (taxid 35885)
PGA_1420_1_33138	35.04	33139	20.7006	Streptophyta	Ipomoea triloba (taxid 35885)
PGA_1798_1_33118	37.43	33119	11.7724	Streptophyta	Ipomoea triloba (taxid 35885)
PGA_709_1_33115	44.18	33116	3.0838	Streptophyta	Beta vulgaris subsp. vulgaris (taxid 3555)
PGA_659_1_33110	49.26	33111	6.0233	Streptophyta	Ipomoea triloba (taxid 35885)
PGA_849_1_33100	40.42	33101	2.3842	Streptophyta	Beta vulgaris subsp. vulgaris (taxid 3555)
PGA_637_1_33095	34.63	33096	5.839	Streptophyta	Ipomoea triloba (taxid 35885)
PGA_1671_1_33090	47.99	33091	73.8353	Streptophyta	Ipomoea triloba (taxid 35885)
PGA_868_1_33090	36.43	33091	66.8216	Streptophyta	Ipomoea triloba (taxid 35885)
PGA_1463_1_33081	43.82	33082	1.0928	Streptophyta	Beta vulgaris subsp. vulgaris (taxid 3555)
PGA_418_1_33077	34.68	33078	28.5074	Streptophyta	Ipomoea triloba (taxid 35885)
PGA_1681_1_33066	36.48	33067	206.907	Streptophyta	Ipomoea triloba (taxid 35885)
PGA_1521_1_33064	37.49	33065	27.6137	Streptophyta	Ipomoea triloba (taxid 35885)
PGA_1331_1_32951	36.54	32952	34.6462	Streptophyta	Ipomoea triloba (taxid 35885)
PGA_640_1_32934	43.54	32935	5.2508	Streptophyta	Beta vulgaris subsp. vulgaris (taxid 3555)
PGA_818_1_32933	37.82	32934	266.721	Streptophyta	Ipomoea triloba (taxid 35885)
PGA_1697_1_32905	37.17	32906	7.5326	Streptophyta	Ipomoea triloba (taxid 35885)
PGA_1362_1_32899	36.76	32900	39.5161	Streptophyta	Ipomoea triloba (taxid 35885)
PGA_865_1_32881	36.17	32882	18.7051	Streptophyta	Ipomoea triloba (taxid 35885)
PGA_1507_1_32879	36.27	32880	61.1595	Streptophyta	Ipomoea triloba (taxid 35885)
PGA_1182_1_32878	42.96	32879	1.0583	Streptophyta	Beta vulgaris subsp. vulgaris (taxid 3555)
PGA_853_1_32865	44.68	32866	25.1659	Streptophyta	Beta vulgaris subsp. vulgaris (taxid 3555)
PGA_740_1_32863	44.7	32864	27.6747	Streptophyta	Beta vulgaris subsp. vulgaris (taxid 3555)
PGA_930_1_32862	37.79	32863	1.0057	Streptophyta	Ipomoea triloba (taxid 35885)
PGA_666_1_32857	35.62	32858	56.8539	Streptophyta	Ipomoea triloba (taxid 35885)
PGA_226_1_32844	38.92	32845	15.477	Streptophyta	Ipomoea triloba (taxid 35885)
PGA_1375_1_32842	44.52	32843	2.0169	Streptophyta	Beta vulgaris subsp. vulgaris (taxid 3555)
PGA_1823_1_32836	36.56	32837	5.5736	Streptophyta	Ipomoea triloba (taxid 35885)
PGA_734_1_32832	35.46	32833	202.414	Streptophyta	Ipomoea triloba (taxid 35885)
PGA_1044_1_32831	38.14	32832	3.7375	Streptophyta	Ipomoea triloba (taxid 35885)
PGA_1515_1_32828	36.95	32829	81.0722	Streptophyta	Ipomoea triloba (taxid 35885)
PGA_401_1_32818	34.68	32819	96.7834	Streptophyta	Ipomoea triloba (taxid 35885)
PGA_363_1_32816	36.26	32817	84.9418	Streptophyta	Ipomoea triloba (taxid 35885)
PGA_40_1_32797	38.09	32798	31.1857	Streptophyta	Ipomoea triloba (taxid 35885)
PGA_1564_1_32786	24.72	32787	5.651	Streptophyta	Prunus persica (taxid 3760)
PGA_1026_1_32780	35.65	32781	20.6837	Streptophyta	Ipomoea triloba (taxid 35885)
PGA_294_1_32779	35.67	32780	62.3764	Streptophyta	Ipomoea triloba (taxid 35885)
PGA_1756_1_32771	43.83	32772	145.077	Streptophyta	Beta vulgaris subsp. vulgaris (taxid 3555)
PGA_1861_1_32764	35.46	32765	2.174	Streptophyta	Ipomoea triloba (taxid 35885)
PGA_1090_1_32760	34.82	32761	1.3398	Streptophyta	Ipomoea triloba (taxid 35885)
PGA_1087_1_32741	44.24	32742	67.9708	Streptophyta	Beta vulgaris subsp. vulgaris (taxid 3555)
PGA_1655_1_32716	39.02	32717	59.8153	Streptophyta	Ipomoea triloba (taxid 35885)
PGA_255_1_32690	37.41	32691	45.2793	Streptophyta	Ipomoea triloba (taxid 35885)
PGA_646_1_32684	36.74	32685	18.33	Streptophyta	Ipomoea triloba (taxid 35885)
PGA_1356_1_32657	36.68	32658	3.7103	Streptophyta	Ipomoea triloba (taxid 35885)
PGA_38_1_32641	37.52	32642	172.852	Streptophyta	Ipomoea triloba (taxid 35885)
PGA_946_1_32630	37.96	32631	0.8934	Streptophyta	Ipomoea triloba (taxid 35885)
PGA_1637_1_32625	43.64	32626	251.772	Streptophyta	Beta vulgaris subsp. vulgaris (taxid 3555)
PGA_129_1_32615	37.18	32616	349.034	Streptophyta	Ipomoea triloba (taxid 35885)
PGA_1010_1_32612	34.94	32613	15.0765	Streptophyta	Ipomoea triloba (taxid 35885)
PGA_768_1_32611	37.98	32612	177.835	Streptophyta	Ipomoea triloba (taxid 35885)
PGA_1200_1_32596	36.41	32597	33.598	Streptophyta	Ipomoea triloba (taxid 35885)
PGA_794_1_32591	48.98	32592	60.347	Streptophyta	Ipomoea triloba (taxid 35885)
PGA_421_1_32588	37.62	32589	22.7544	Streptophyta	Ipomoea triloba (taxid 35885)
PGA_889_1_32567	36.25	32568	22.7179	Streptophyta	Ipomoea triloba (taxid 35885)
PGA_1527_1_32554	44.4	32555	174.942	Streptophyta	Beta vulgaris subsp. vulgaris (taxid 3555)
PGA_1448_1_32550	37.97	32551	11.3479	Streptophyta	Ipomoea triloba (taxid 35885)
PGA_1542_1_32526	36.5	32527	4.1328	Streptophyta	Ipomoea triloba (taxid 35885)
PGA_1371_1_32503	36.41	32504	25.7421	Streptophyta	Ipomoea triloba (taxid 35885)
PGA_498_1_32496	36.57	32497	3.5209	Streptophyta	Ipomoea triloba (taxid 35885)
PGA_1695_1_32480	34.91	32481	92.2903	Streptophyta	Ipomoea triloba (taxid 35885)
PGA_495_1_32474	44.99	32475	156.977	Streptophyta	Beta vulgaris subsp. vulgaris (taxid 3555)
PGA_861_1_32463	40.47	32464	239.799	Streptophyta	Ipomoea triloba (taxid 35885)
PGA_1686_1_32455	40.62	32456	8.9156	Streptophyta	Ipomoea triloba (taxid 35885)
PGA_1155_1_32443	38.96	32444	10.9139	Streptophyta	Ipomoea triloba (taxid 35885)
PGA_422_1_32431	44.03	32432	9.4258	Streptophyta	Beta vulgaris subsp. vulgaris (taxid 3555)
PGA_1518_1_32421	34.74	32422	1.5459	Streptophyta	Ipomoea triloba (taxid 35885)
PGA_557_1_32409	48.97	32410	27.1274	Streptophyta	Ipomoea triloba (taxid 35885)
PGA_134_1_32401	35.7	32402	129.228	Streptophyta	Ipomoea triloba (taxid 35885)
PGA_1488_1_32395	35.24	32396	2.7093	Streptophyta	Ipomoea triloba (taxid 35885)
PGA_1198_1_32380	35.12	32381	1.8368	Streptophyta	Ipomoea triloba (taxid 35885)
PGA_524_1_32377	36.3	32378	5.5928	Streptophyta	Ipomoea triloba (taxid 35885)
PGA_1822_1_32368	43.57	32369	2.8264	Streptophyta	Beta vulgaris subsp. vulgaris (taxid 3555)
PGA_1775_1_32349	39.97	32350	15.1064	Streptophyta	Ipomoea triloba (taxid 35885)
PGA_908_1_32330	36.61	32331	0.9629	Streptophyta	Ipomoea triloba (taxid 35885)
PGA_844_1_32303	44.37	32304	95.4361	Streptophyta	Beta vulgaris subsp. vulgaris (taxid 3555)
PGA_1197_1_32301	34.87	32302	99.0407	Streptophyta	Ipomoea triloba (taxid 35885)
PGA_1774_1_32294	36.48	32295	21.1073	Streptophyta	Ipomoea triloba (taxid 35885)
PGA_1461_1_32293	37.89	32294	19.8916	Streptophyta	Ipomoea triloba (taxid 35885)
PGA_743_1_32287	40.38	32288	118.73	Streptophyta	Ipomoea triloba (taxid 35885)
PGA_1229_1_32281	34.89	32282	28.8444	Streptophyta	Ipomoea triloba (taxid 35885)
PGA_394_1_32279	36.82	32280	6.6364	Streptophyta	Ipomoea triloba (taxid 35885)
PGA_1455_1_32254	39.45	32255	0.6451	Streptophyta	Ipomoea triloba (taxid 35885)
PGA_1113_1_32253	38	32254	35.8023	Streptophyta	Ipomoea triloba (taxid 35885)
PGA_1839_1_32252	44.47	32253	85.5641	Streptophyta	Beta vulgaris subsp. vulgaris (taxid 3555)
PGA_1735_1_32249	40.34	32250	181.43	Streptophyta	Ipomoea triloba (taxid 35885)
PGA_1457_1_32242	37.81	32243	14.0307	Streptophyta	Ipomoea triloba (taxid 35885)
PGA_1297_1_32241	43.86	32242	0.5034	Streptophyta	Beta vulgaris subsp. vulgaris (taxid 3555)
PGA_726_1_32240	38.14	32241	213.749	Streptophyta	Ipomoea triloba (taxid 35885)
PGA_1683_1_32238	44.03	32239	47.7103	Streptophyta	Beta vulgaris subsp. vulgaris (taxid 3555)
PGA_1677_1_32234	34.85	32235	120.504	Streptophyta	Ipomoea triloba (taxid 35885)
PGA_705_1_32227	38.1	32228	100.784	Streptophyta	Ipomoea triloba (taxid 35885)
PGA_75_1_32209	40.61	32210	32.2903	Streptophyta	Ipomoea triloba (taxid 35885)
PGA_1669_1_32207	50.49	32208	50.6558	Streptophyta	Beta vulgaris subsp. vulgaris (taxid 3555)
PGA_980_1_32194	37.81	32195	2.6217	Streptophyta	Ipomoea triloba (taxid 35885)
PGA_1653_1_32192	44.07	32193	1.1206	Streptophyta	Beta vulgaris subsp. vulgaris (taxid 3555)
PGA_1285_1_32178	40.89	32179	5.7306	Streptophyta	Ipomoea triloba (taxid 35885)
PGA_1855_1_32176	35.71	32177	14.4804	Streptophyta	Ipomoea triloba (taxid 35885)
PGA_408_1_32174	35.65	32175	17.7021	Streptophyta	Ipomoea triloba (taxid 35885)
PGA_1273_1_32157	36.48	32158	22.9128	Streptophyta	Ipomoea triloba (taxid 35885)
PGA_1621_1_32143	36.55	32144	9.7136	Streptophyta	Ipomoea triloba (taxid 35885)
PGA_383_1_32122	43.74	32123	99.2514	Streptophyta	Beta vulgaris subsp. vulgaris (taxid 3555)
PGA_685_1_32105	36.45	32106	12.7501	Streptophyta	Ipomoea triloba (taxid 35885)
PGA_912_1_32083	37.54	32084	0.5873	Streptophyta	Ipomoea triloba (taxid 35885)
PGA_1462_1_32077	37.53	32078	87.2541	Streptophyta	Ipomoea triloba (taxid 35885)
PGA_1482_1_32077	36.88	32078	46.1127	Streptophyta	Ipomoea triloba (taxid 35885)
PGA_531_1_32070	34.78	32071	13.1797	Streptophyta	Ipomoea triloba (taxid 35885)
PGA_1333_1_32059	35.48	32060	22.5419	Streptophyta	Ipomoea triloba (taxid 35885)
PGA_1312_1_32056	35.91	32057	41.0448	Streptophyta	Ipomoea triloba (taxid 35885)
PGA_901_1_32041	36.56	32042	35.1441	Streptophyta	Ipomoea triloba (taxid 35885)
PGA_239_1_32037	37.72	32038	27.6842	Streptophyta	Ipomoea triloba (taxid 35885)
PGA_1493_1_32033	36.62	32034	32.7741	Streptophyta	Ipomoea triloba (taxid 35885)
PGA_509_1_32022	36.07	32023	44.3251	Streptophyta	Ipomoea triloba (taxid 35885)
PGA_1166_1_32019	49.11	32020	26.516	Streptophyta	Ipomoea triloba (taxid 35885)
PGA_1869_1_31962	34.69	31963	2.216	Streptophyta	Ipomoea triloba (taxid 35885)
PGA_1789_1_31961	36.59	31962	15.0222	Streptophyta	Ipomoea triloba (taxid 35885)
PGA_1101_1_31952	34.79	31953	2.4291	Streptophyta	Ipomoea triloba (taxid 35885)
PGA_815_1_31949	36.39	31950	2.672	Streptophyta	Ipomoea triloba (taxid 35885)
PGA_1609_1_31940	38.92	31941	60.7238	Streptophyta	Ipomoea triloba (taxid 35885)
PGA_1261_1_31933	48.98	31934	6.8197	Streptophyta	Pentapetalae (taxid 1437201)
PGA_73_1_31933	40.17	31934	18.418	Streptophyta	Ipomoea triloba (taxid 35885)
PGA_935_1_31928	49.05	31929	51.2425	Streptophyta	Ipomoea triloba (taxid 35885)
PGA_1016_1_31923	36.46	31924	11.3858	Streptophyta	Ipomoea triloba (taxid 35885)
PGA_589_1_31920	45.15	31921	32.8985	Streptophyta	Beta vulgaris subsp. vulgaris (taxid 3555)
PGA_555_1_31919	36.15	31920	5.8795	Streptophyta	Ipomoea triloba (taxid 35885)
PGA_1814_1_31907	35.64	31908	254.172	Streptophyta	Ipomoea triloba (taxid 35885)
PGA_80_1_31906	40.63	31907	289.549	Streptophyta	Ipomoea triloba (taxid 35885)
PGA_1633_1_31890	36.24	31891	84.7677	Streptophyta	Ipomoea triloba (taxid 35885)
PGA_1100_1_31884	44.04	31885	249.839	Streptophyta	Beta vulgaris subsp. vulgaris (taxid 3555)
PGA_1512_1_31884	34.68	31885	6.1417	Streptophyta	Ipomoea triloba (taxid 35885)
PGA_1191_1_31840	43.99	31841	19.141	Streptophyta	Beta vulgaris subsp. vulgaris (taxid 3555)
PGA_1568_1_31836	34.62	31837	64.544	Streptophyta	Ipomoea triloba (taxid 35885)
PGA_676_1_31832	44.61	31833	34.6511	Streptophyta	Beta vulgaris subsp. vulgaris (taxid 3555)
PGA_366_1_31827	37.58	31828	7.3741	Streptophyta	Ipomoea triloba (taxid 35885)
PGA_456_1_31826	36.58	31827	0.5073	Streptophyta	Ipomoea triloba (taxid 35885)
PGA_1581_1_31825	37.41	31826	24.9314	Streptophyta	Ipomoea triloba (taxid 35885)
PGA_109_1_31809	40.41	31810	225.427	Streptophyta	Ipomoea triloba (taxid 35885)
PGA_1818_1_31796	36.78	31797	26.0622	Streptophyta	Ipomoea triloba (taxid 35885)
PGA_439_1_31786	35.61	31787	65.0061	Streptophyta	Ipomoea triloba (taxid 35885)
PGA_1744_1_31785	35.66	31786	17.4341	Streptophyta	Ipomoea triloba (taxid 35885)
PGA_725_1_31782	37.83	31783	0.4305	Streptophyta	Ipomoea triloba (taxid 35885)
PGA_767_1_31779	35.5	31780	1.394	Streptophyta	Ipomoea triloba (taxid 35885)
PGA_49_1_31762	38.22	31763	66.1618	Streptophyta	Ipomoea triloba (taxid 35885)
PGA_1592_1_31751	34.69	31752	387.189	Streptophyta	Ipomoea triloba (taxid 35885)
PGA_224_1_31747	43.83	31748	1.0947	Streptophyta	Beta vulgaris subsp. vulgaris (taxid 3555)
PGA_1014_1_31743	39.98	31744	218.073	Streptophyta	Ipomoea triloba (taxid 35885)
PGA_549_1_31738	34.87	31739	79.3685	Streptophyta	Ipomoea triloba (taxid 35885)
PGA_1160_1_31731	35.63	31732	24.2034	Streptophyta	Ipomoea triloba (taxid 35885)
PGA_1054_1_31723	39.45	31724	167.736	Streptophyta	Ipomoea triloba (taxid 35885)
PGA_985_1_31702	37.81	31703	21.5191	Streptophyta	Ipomoea triloba (taxid 35885)
PGA_540_1_31701	37.59	31702	5.9538	Streptophyta	Ipomoea triloba (taxid 35885)
PGA_473_1_31693	36.79	31694	24.1238	Streptophyta	Ipomoea triloba (taxid 35885)
PGA_69_1_31680	40.29	31681	9.0537	Streptophyta	Ipomoea triloba (taxid 35885)
PGA_937_1_31673	36.57	31674	8.0092	Streptophyta	Ipomoea triloba (taxid 35885)
PGA_1863_1_31662	43.87	31663	0.5405	Streptophyta	Beta vulgaris subsp. vulgaris (taxid 3555)
PGA_147_1_31647	40.44	31648	60.5139	Streptophyta	Ipomoea triloba (taxid 35885)
PGA_343_1_31646	35.67	31647	12.771	Streptophyta	Ipomoea triloba (taxid 35885)
PGA_142_1_31645	35.68	31646	361.878	Streptophyta	Ipomoea triloba (taxid 35885)
PGA_1145_1_31638	35.8	31639	57.1568	Streptophyta	Ipomoea triloba (taxid 35885)
PGA_1473_1_31629	36.51	31630	69.1703	Streptophyta	Ipomoea triloba (taxid 35885)
PGA_1824_1_31623	38.7	31624	1.1098	Streptophyta	Ipomoea triloba (taxid 35885)
PGA_1802_1_31594	44.09	31595	1.7816	Streptophyta	Beta vulgaris subsp. vulgaris (taxid 3555)
PGA_329_1_31588	37.7	31589	32.7314	Streptophyta	Ipomoea triloba (taxid 35885)
PGA_1555_1_31580	36.83	31581	35.0484	Streptophyta	Ipomoea triloba (taxid 35885)
PGA_1652_1_31568	34.62	31569	33.8729	Streptophyta	Ipomoea triloba (taxid 35885)
PGA_320_1_31564	39.9	31565	48.7602	Streptophyta	Ipomoea triloba (taxid 35885)
PGA_1832_1_31560	40.53	31561	64.8434	Streptophyta	Ipomoea triloba (taxid 35885)
PGA_1394_1_31554	34.71	31555	1.3702	Streptophyta	Ipomoea triloba (taxid 35885)
PGA_152_1_31537	39.76	31538	104.448	Streptophyta	Ipomoea triloba (taxid 35885)
PGA_607_1_31534	40.87	31535	10.1761	Streptophyta	Ipomoea triloba (taxid 35885)
PGA_1618_1_31527	34.6	31528	1.8123	Streptophyta	Ipomoea triloba (taxid 35885)
PGA_1478_1_31523	37.91	31524	156.908	Streptophyta	Ipomoea triloba (taxid 35885)
PGA_127_1_31519	39.89	31520	34.8829	Streptophyta	Ipomoea triloba (taxid 35885)
PGA_1168_1_31513	43.17	31514	380.971	Streptophyta	Beta vulgaris subsp. vulgaris (taxid 3555)
PGA_71_1_31513	39.73	31514	22.8483	Streptophyta	Ipomoea triloba (taxid 35885)
PGA_1080_1_31501	36.39	31502	13.7052	Streptophyta	Ipomoea triloba (taxid 35885)
PGA_419_1_31498	35.44	31499	8.5571	Streptophyta	Ipomoea triloba (taxid 35885)
PGA_1780_1_31489	43.84	31490	0.4913	Streptophyta	Beta vulgaris subsp. vulgaris (taxid 3555)
PGA_373_1_31485	39.11	31486	33.6604	Streptophyta	Ipomoea triloba (taxid 35885)
PGA_586_1_31485	35.63	31486	21.1866	Streptophyta	Ipomoea triloba (taxid 35885)
PGA_358_1_31482	43.86	31483	191.285	Streptophyta	Beta vulgaris subsp. vulgaris (taxid 3555)
PGA_933_1_31474	37.49	31475	1.6797	Streptophyta	Ipomoea triloba (taxid 35885)
PGA_858_1_31468	35.14	31469	5.46	Streptophyta	Ipomoea triloba (taxid 35885)
PGA_1231_1_31460	45.15	31461	3.2116	Streptophyta	Beta vulgaris subsp. vulgaris (taxid 3555)
PGA_493_1_31445	36.25	31446	43.0457	Streptophyta	Ipomoea triloba (taxid 35885)
PGA_575_1_31438	36.87	31439	71.5146	Streptophyta	Ipomoea triloba (taxid 35885)
PGA_1095_1_31415	42.92	31416	3.4736	Streptophyta	Beta vulgaris subsp. vulgaris (taxid 3555)
PGA_1146_1_31415	35.6	31416	14.796	Streptophyta	Ipomoea triloba (taxid 35885)
PGA_882_1_31415	36.63	31416	32.7427	Streptophyta	Ipomoea triloba (taxid 35885)
PGA_1709_1_31402	40.7	31403	64.1985	Streptophyta	Ipomoea triloba (taxid 35885)
PGA_1670_1_31393	39.2	31394	3.5059	Streptophyta	Ipomoea triloba (taxid 35885)
PGA_834_1_31384	34.7	31385	8.7994	Streptophyta	Ipomoea triloba (taxid 35885)
PGA_1309_1_31373	40.7	31374	192.891	Streptophyta	Ipomoea triloba (taxid 35885)
PGA_617_1_31370	44.17	31371	55.0702	Streptophyta	Beta vulgaris subsp. vulgaris (taxid 3555)
PGA_1694_1_31349	35.45	31350	1.0218	Streptophyta	Ipomoea triloba (taxid 35885)
PGA_523_1_31349	37.8	31350	19.5849	Streptophyta	Ipomoea triloba (taxid 35885)
PGA_1240_1_31334	37.48	31335	6.2004	Streptophyta	Ipomoea triloba (taxid 35885)
PGA_1858_1_31333	38.46	31334	17.1066	Streptophyta	Ipomoea triloba (taxid 35885)
PGA_1833_1_31322	36.48	31323	11.7188	Streptophyta	Ipomoea triloba (taxid 35885)
PGA_1717_1_31314	34.67	31315	7.4928	Streptophyta	Ipomoea triloba (taxid 35885)
PGA_1813_1_31293	35.21	31294	1.4726	Streptophyta	Ipomoea triloba (taxid 35885)
PGA_453_1_31281	35.74	31282	1.1843	Streptophyta	Ipomoea triloba (taxid 35885)
PGA_1624_1_31280	40.93	31281	12.0924	Streptophyta	Ipomoea triloba (taxid 35885)
PGA_190_1_31264	37.26	31265	10.8859	Streptophyta	Ipomoea triloba (taxid 35885)
PGA_1688_1_31247	37.42	31248	4.2347	Streptophyta	Ipomoea triloba (taxid 35885)
PGA_1523_1_31245	36.81	31246	59.0014	Streptophyta	Ipomoea triloba (taxid 35885)
PGA_690_1_31243	34.97	31244	18.0044	Streptophyta	Ipomoea triloba (taxid 35885)
PGA_1470_1_31242	36.63	31243	34.4755	Streptophyta	Ipomoea triloba (taxid 35885)
PGA_1574_1_31239	49.39	31240	5.5306	Streptophyta	Beta vulgaris subsp. vulgaris (taxid 3555)
PGA_1140_1_31234	34.83	31235	21.574	Streptophyta	Ipomoea triloba (taxid 35885)
PGA_695_1_31234	36.61	31235	177.281	Streptophyta	Ipomoea triloba (taxid 35885)
PGA_411_1_31216	36.18	31217	19.9692	Streptophyta	Ipomoea triloba (taxid 35885)
PGA_488_1_31212	37.61	31213	114.305	Streptophyta	Ipomoea triloba (taxid 35885)
PGA_1411_1_31197	34.66	31198	44.7731	Streptophyta	Ipomoea triloba (taxid 35885)
PGA_1539_1_31182	34.5	31183	6.233	Streptophyta	Ipomoea triloba (taxid 35885)
PGA_997_1_31176	48.92	31177	0.2799	Streptophyta	Ipomoea triloba (taxid 35885)
PGA_900_1_31166	36.88	31167	9.5024	Streptophyta	Ipomoea triloba (taxid 35885)
PGA_805_1_31154	35.08	31155	14.94	Streptophyta	Ipomoea triloba (taxid 35885)
PGA_267_1_31152	37.33	31153	55.0306	Streptophyta	Ipomoea triloba (taxid 35885)
PGA_1853_1_31138	43.86	31139	5.7321	Streptophyta	Beta vulgaris subsp. vulgaris (taxid 3555)
PGA_1708_1_31133	39.65	31134	38.783	Streptophyta	Ipomoea triloba (taxid 35885)
PGA_1263_1_31118	36.58	31119	6.7262	Streptophyta	Ipomoea triloba (taxid 35885)
PGA_1594_1_31101	36.66	31102	122.234	Streptophyta	Ipomoea triloba (taxid 35885)
PGA_591_1_31089	43.37	31090	68.8048	Streptophyta	Beta vulgaris subsp. vulgaris (taxid 3555)
PGA_962_1_31082	37.48	31083	77.7151	Streptophyta	Ipomoea triloba (taxid 35885)
PGA_735_1_31079	45.03	31080	1.1032	Streptophyta	Beta vulgaris subsp. vulgaris (taxid 3555)
PGA_1053_1_31065	42.62	31066	69.0095	Streptophyta	Beta vulgaris subsp. vulgaris (taxid 3555)
PGA_1787_1_31055	35.85	31056	5.3163	Streptophyta	Ipomoea triloba (taxid 35885)
PGA_1098_1_31044	34.83	31045	463.944	Streptophyta	Ipomoea triloba (taxid 35885)
PGA_1738_1_31039	37.24	31040	156.562	Streptophyta	Ipomoea triloba (taxid 35885)
PGA_348_1_31024	34.81	31025	60.1068	Streptophyta	Ipomoea triloba (taxid 35885)
PGA_1242_1_31001	35.72	31002	2.6669	Streptophyta	Ipomoea triloba (taxid 35885)
PGA_742_1_30999	39.58	31000	3.1358	Streptophyta	Ipomoea triloba (taxid 35885)
PGA_1658_1_30998	36.05	30999	174.397	Streptophyta	Ipomoea triloba (taxid 35885)
PGA_625_1_30985	50.52	30986	7.4782	Streptophyta	Beta vulgaris subsp. vulgaris (taxid 3555)
PGA_1629_1_30978	35.18	30979	73.3952	Streptophyta	Ipomoea triloba (taxid 35885)
PGA_590_1_30961	34.97	30962	44.2655	Streptophyta	Ipomoea triloba (taxid 35885)
PGA_1385_1_30957	36.52	30958	15.1602	Streptophyta	Ipomoea triloba (taxid 35885)
PGA_1640_1_30952	34.99	30953	0.6115	Streptophyta	Ipomoea triloba (taxid 35885)
PGA_1327_1_30946	35.66	30947	17.6483	Streptophyta	Ipomoea triloba (taxid 35885)
PGA_1623_1_30930	36.53	30931	77.8249	Streptophyta	Ipomoea triloba (taxid 35885)
PGA_1332_1_30925	44.88	30926	41.7012	Streptophyta	Beta vulgaris subsp. vulgaris (taxid 3555)
PGA_1840_1_30899	36.41	30900	142.373	Streptophyta	Ipomoea triloba (taxid 35885)
PGA_172_1_30892	40.59	30893	58.2169	Streptophyta	Ipomoea triloba (taxid 35885)
PGA_476_1_30890	36.41	30891	2.5234	Streptophyta	Ipomoea triloba (taxid 35885)
PGA_216_1_30880	34.42	30881	153.077	Streptophyta	Ipomoea triloba (taxid 35885)
PGA_1001_1_30879	38.58	30880	0.538	Streptophyta	Ipomoea triloba (taxid 35885)
PGA_1713_1_30856	40.45	30857	60.6913	Streptophyta	Ipomoea triloba (taxid 35885)
PGA_273_1_30846	39.36	30847	195.556	Streptophyta	Ipomoea triloba (taxid 35885)
PGA_1530_1_30839	35.55	30840	22.5359	Streptophyta	Ipomoea triloba (taxid 35885)
PGA_292_1_30839	44.37	30840	65.1862	Streptophyta	Beta vulgaris subsp. vulgaris (taxid 3555)
PGA_1764_1_30837	40.32	30838	21.4563	Streptophyta	Ipomoea triloba (taxid 35885)
PGA_451_1_30812	40.01	30813	10.6548	Streptophyta	Ipomoea triloba (taxid 35885)
PGA_1259_1_30796	39.7	30797	28.5105	Streptophyta	Ipomoea triloba (taxid 35885)
PGA_938_1_30789	35.63	30790	37.304	Streptophyta	Ipomoea triloba (taxid 35885)
PGA_1092_1_30779	39.55	30780	281.252	Streptophyta	Ipomoea triloba (taxid 35885)
PGA_883_1_30770	38.55	30771	45.5472	Streptophyta	Ipomoea triloba (taxid 35885)
PGA_1032_1_30769	42.88	30770	4.3345	Streptophyta	Beta vulgaris subsp. vulgaris (taxid 3555)
PGA_1796_1_30760	34.76	30761	22.1158	Streptophyta	Ipomoea triloba (taxid 35885)
PGA_563_1_30760	39.74	30761	38.8696	Streptophyta	Ipomoea triloba (taxid 35885)
PGA_284_1_30729	35.77	30730	229.76	Streptophyta	Ipomoea triloba (taxid 35885)
PGA_751_1_30722	41.2	30723	192.332	Streptophyta	Ipomoea triloba (taxid 35885)
PGA_1321_1_30719	37.97	30720	48.4353	Streptophyta	Ipomoea triloba (taxid 35885)
PGA_1870_1_30714	36.53	30715	8.3569	Streptophyta	Ipomoea triloba (taxid 35885)
PGA_812_1_30710	43.52	30711	2.2809	Streptophyta	Beta vulgaris subsp. vulgaris (taxid 3555)
PGA_1684_1_30693	36.3	30694	9.5683	Streptophyta	Ipomoea triloba (taxid 35885)
PGA_1864_1_30665	43.01	30666	0.9418	Streptophyta	Beta vulgaris subsp. vulgaris (taxid 3555)
PGA_415_1_30642	36.37	30643	25.4994	Streptophyta	Ipomoea triloba (taxid 35885)
PGA_1800_1_30632	42.32	30633	3.6178	Streptophyta	Beta vulgaris subsp. vulgaris (taxid 3555)
PGA_1164_1_30628	35.77	30629	0.664	Streptophyta	Ipomoea triloba (taxid 35885)
PGA_1051_1_30596	35.47	30597	21.6537	Streptophyta	Ipomoea triloba (taxid 35885)
PGA_1638_1_30590	34.45	30591	29.4089	Streptophyta	Ipomoea triloba (taxid 35885)
PGA_732_1_30590	38.61	30591	2.5132	Streptophyta	Ipomoea triloba (taxid 35885)
PGA_631_1_30540	43.13	30541	2.6808	Streptophyta	Beta vulgaris subsp. vulgaris (taxid 3555)
PGA_582_1_30537	44.71	30538	60.1518	Streptophyta	Beta vulgaris subsp. vulgaris (taxid 3555)
PGA_1022_1_30532	36.6	30533	3.9582	Streptophyta	Ipomoea triloba (taxid 35885)
PGA_1061_1_30531	43.92	30532	14.5489	Streptophyta	Beta vulgaris subsp. vulgaris (taxid 3555)
PGA_171_1_30515	37.77	30516	22.6504	Streptophyta	Ipomoea triloba (taxid 35885)
PGA_984_1_30485	39.96	30486	53.1968	Streptophyta	Ipomoea triloba (taxid 35885)
PGA_89_1_30482	41.27	30483	25.5816	Streptophyta	Ipomoea triloba (taxid 35885)
PGA_1726_1_30473	40.07	30474	46.8506	Streptophyta	Ipomoea triloba (taxid 35885)
PGA_1508_1_30465	38.49	30466	283.192	Streptophyta	Ipomoea triloba (taxid 35885)
PGA_775_1_30461	36.34	30462	98.3842	Streptophyta	Ipomoea triloba (taxid 35885)
PGA_1431_1_30449	49.24	30450	12.1101	Streptophyta	Beta vulgaris subsp. vulgaris (taxid 3555)
PGA_1268_1_30448	37.36	30449	3.7682	Streptophyta	Ipomoea triloba (taxid 35885)
PGA_1472_1_30447	36.72	30448	46.0129	Streptophyta	Ipomoea triloba (taxid 35885)
PGA_1339_1_30440	36.29	30441	1.9914	Streptophyta	Ipomoea triloba (taxid 35885)
PGA_1035_1_30418	34.71	30419	27.9345	Streptophyta	Ipomoea triloba (taxid 35885)
PGA_863_1_30417	35.24	30418	125.846	Streptophyta	Ipomoea triloba (taxid 35885)
PGA_1209_1_30408	44.24	30409	185.81	Streptophyta	Beta vulgaris subsp. vulgaris (taxid 3555)
PGA_886_1_30401	37.22	30402	2.1226	Streptophyta	Ipomoea triloba (taxid 35885)
PGA_400_1_30389	37.11	30390	22.9046	Streptophyta	Ipomoea triloba (taxid 35885)
PGA_327_1_30387	37.16	30388	5.3618	Streptophyta	Ipomoea triloba (taxid 35885)
PGA_770_1_30387	43.95	30388	48.7683	Streptophyta	Beta vulgaris subsp. vulgaris (taxid 3555)
PGA_311_1_30368	36.69	30369	25.3853	Streptophyta	Ipomoea triloba (taxid 35885)
PGA_1251_1_30356	37.25	30357	4.8634	Streptophyta	Ipomoea triloba (taxid 35885)
PGA_356_1_30349	44.84	30350	77.272	Streptophyta	Beta vulgaris subsp. vulgaris (taxid 3555)
PGA_866_1_30327	50.46	30328	2.1982	Streptophyta	Beta vulgaris subsp. vulgaris (taxid 3555)
PGA_1604_1_30321	36.95	30322	1.6942	Streptophyta	Ipomoea triloba (taxid 35885)
PGA_1636_1_30306	49.09	30307	61.8246	Streptophyta	Beta vulgaris subsp. vulgaris (taxid 3555)
PGA_344_1_30303	36.33	30304	8.1779	Streptophyta	Ipomoea triloba (taxid 35885)
PGA_953_1_30277	35.31	30278	103.972	Streptophyta	Ipomoea triloba (taxid 35885)
PGA_326_1_30265	36.66	30266	1.1422	Streptophyta	Ipomoea triloba (taxid 35885)
PGA_939_1_30265	34.99	30266	5.1578	Streptophyta	Ipomoea triloba (taxid 35885)
PGA_1077_1_30262	37.49	30263	23.5721	Streptophyta	Ipomoea triloba (taxid 35885)
PGA_1465_1_30262	44.18	30263	84.9003	Streptophyta	Beta vulgaris subsp. vulgaris (taxid 3555)
PGA_285_1_30262	45.67	30263	2.5816	Streptophyta	Beta vulgaris subsp. vulgaris (taxid 3555)
PGA_156_1_30255	39.16	30256	360.559	Streptophyta	Ipomoea triloba (taxid 35885)
PGA_388_1_30228	37.4	30229	59.8712	Streptophyta	Ipomoea triloba (taxid 35885)
PGA_1279_1_30207	34.74	30208	136.02	Streptophyta	Ipomoea triloba (taxid 35885)
PGA_116_1_30205	37.71	30206	244.337	Streptophyta	Ipomoea triloba (taxid 35885)
PGA_893_1_30193	36.29	30194	16.0006	Streptophyta	Ipomoea triloba (taxid 35885)
PGA_774_1_30184	44.71	30185	32.8983	Streptophyta	Beta vulgaris subsp. vulgaris (taxid 3555)
PGA_674_1_30164	44.93	30165	36.1793	Streptophyta	Beta vulgaris subsp. vulgaris (taxid 3555)
PGA_444_1_30151	38.12	30152	254.09	Streptophyta	Ipomoea triloba (taxid 35885)
PGA_1202_1_30138	36.63	30139	1.1862	Streptophyta	Ipomoea triloba (taxid 35885)
PGA_302_1_30128	39.14	30129	0.6202	Streptophyta	Ipomoea triloba (taxid 35885)
PGA_202_1_30124	39.26	30125	96.2326	Streptophyta	Ipomoea triloba (taxid 35885)
PGA_803_1_30112	35.6	30113	19.6821	Streptophyta	Ipomoea triloba (taxid 35885)
PGA_1844_1_30103	34.65	30104	11.3697	Streptophyta	Ipomoea triloba (taxid 35885)
PGA_1615_1_30087	39.65	30088	9.2097	Streptophyta	Ipomoea triloba (taxid 35885)
PGA_1233_1_30085	38.41	30086	6.198	Streptophyta	Ipomoea triloba (taxid 35885)
PGA_1682_1_30061	44.35	30062	6.8792	Streptophyta	Beta vulgaris subsp. vulgaris (taxid 3555)
PGA_1228_1_30047	38.19	30048	100.884	Streptophyta	Ipomoea triloba (taxid 35885)
PGA_667_1_30047	43.85	30048	40.5065	Streptophyta	Beta vulgaris subsp. vulgaris (taxid 3555)
PGA_1743_1_30013	40.79	30014	83.819	Streptophyta	Ipomoea triloba (taxid 35885)
PGA_201_1_30012	37.19	30013	11.5658	Streptophyta	Ipomoea triloba (taxid 35885)
PGA_59_1_30006	36.24	30007	75.2904	Streptophyta	Ipomoea triloba (taxid 35885)
PGA_730_1_30003	34.96	30004	28.0788	Streptophyta	Ipomoea triloba (taxid 35885)
PGA_875_1_29994	34.87	29995	13.2731	Streptophyta	Ipomoea triloba (taxid 35885)
PGA_808_1_29990	35.19	29991	1.7064	Streptophyta	Ipomoea triloba (taxid 35885)
PGA_1702_1_29975	40.05	29976	11.9745	Streptophyta	Ipomoea triloba (taxid 35885)
PGA_1837_1_29970	35.85	29971	18.7457	Streptophyta	Ipomoea triloba (taxid 35885)
PGA_1450_1_29959	37.23	29960	14.8588	Streptophyta	Ipomoea triloba (taxid 35885)
PGA_1720_1_29958	44.27	29959	1.6118	Streptophyta	Beta vulgaris subsp. vulgaris (taxid 3555)
PGA_573_1_29953	36.98	29954	204.07	Streptophyta	Ipomoea triloba (taxid 35885)
PGA_1830_1_29947	40.66	29948	142.573	Streptophyta	Ipomoea triloba (taxid 35885)
PGA_1773_1_29944	44.14	29945	1.8023	Streptophyta	Beta vulgaris subsp. vulgaris (taxid 3555)
PGA_445_1_29939	45.32	29940	126.781	Streptophyta	Beta vulgaris subsp. vulgaris (taxid 3555)
PGA_706_1_29923	36.81	29924	6.4223	Streptophyta	Ipomoea triloba (taxid 35885)
PGA_1148_1_29918	35.87	29919	44.3237	Streptophyta	Ipomoea triloba (taxid 35885)
PGA_587_1_29896	43.83	29897	64.0544	Streptophyta	Beta vulgaris subsp. vulgaris (taxid 3555)
PGA_684_1_29874	44.07	29875	2.3708	Streptophyta	Beta vulgaris subsp. vulgaris (taxid 3555)
PGA_791_1_29873	37.75	29874	191.585	Streptophyta	Ipomoea triloba (taxid 35885)
PGA_413_1_29864	36.63	29865	137.772	Streptophyta	Ipomoea triloba (taxid 35885)
PGA_1199_1_29855	38.96	29856	74.6568	Streptophyta	Ipomoea triloba (taxid 35885)
PGA_305_1_29852	37.03	29853	2.072	Streptophyta	Ipomoea triloba (taxid 35885)
PGA_1770_1_29848	37.21	29849	30.8372	Streptophyta	Ipomoea triloba (taxid 35885)
PGA_1382_1_29845	35.04	29846	90.6424	Streptophyta	Ipomoea triloba (taxid 35885)
PGA_209_1_29845	39.67	29846	255.663	Streptophyta	Ipomoea triloba (taxid 35885)
PGA_961_1_29821	39.62	29822	210.62	Streptophyta	Ipomoea triloba (taxid 35885)
PGA_1499_1_29818	41.09	29819	10.7048	Streptophyta	Ipomoea triloba (taxid 35885)
PGA_1742_1_29814	39.87	29815	296.226	Streptophyta	Ipomoea triloba (taxid 35885)
PGA_813_1_29805	36.28	29806	21.6102	Streptophyta	Ipomoea triloba (taxid 35885)
PGA_1643_1_29788	36.45	29789	8.2307	Streptophyta	Ipomoea triloba (taxid 35885)
PGA_1190_1_29771	34.75	29772	3.3468	Streptophyta	Ipomoea triloba (taxid 35885)
PGA_154_1_29753	40.8	29754	0.4996	Streptophyta	Ipomoea triloba (taxid 35885)
PGA_1390_1_29741	36.4	29742	26.1085	Streptophyta	Ipomoea triloba (taxid 35885)
PGA_702_1_29741	35.33	29742	16.0025	Streptophyta	Ipomoea triloba (taxid 35885)
PGA_1423_1_29731	40.65	29732	7.8135	Streptophyta	Ipomoea triloba (taxid 35885)
PGA_1675_1_29725	50.22	29726	12.4845	Streptophyta	Ipomoea triloba (taxid 35885)
PGA_836_1_29714	34.6	29715	26.4238	Streptophyta	Ipomoea triloba (taxid 35885)
PGA_1424_1_29707	50.4	29708	11.2449	Streptophyta	Beta vulgaris subsp. vulgaris (taxid 3555)
PGA_1502_1_29676	44.42	29677	78.5192	Streptophyta	Beta vulgaris subsp. vulgaris (taxid 3555)
PGA_1454_1_29671	42.61	29672	72.2298	Streptophyta	Beta vulgaris subsp. vulgaris (taxid 3555)
PGA_1739_1_29667	36.47	29668	1.1275	Streptophyta	Ipomoea triloba (taxid 35885)
PGA_1543_1_29662	35.56	29663	50.4504	Streptophyta	Ipomoea triloba (taxid 35885)
PGA_1674_1_29660	41.57	29661	157.655	Streptophyta	Ipomoea triloba (taxid 35885)
PGA_1223_1_29649	40.15	29650	403.931	Streptophyta	Ipomoea triloba (taxid 35885)
PGA_91_1_29614	41.44	29615	13.9214	Streptophyta	Ipomoea triloba (taxid 35885)
PGA_518_1_29593	44.49	29594	7.4566	Streptophyta	Beta vulgaris subsp. vulgaris (taxid 3555)
PGA_1334_1_29590	38.34	29591	13.9537	Streptophyta	Ipomoea triloba (taxid 35885)
PGA_460_1_29581	38.67	29582	215.875	Streptophyta	Ipomoea triloba (taxid 35885)
PGA_1344_1_29575	37.12	29576	22.6188	Streptophyta	Ipomoea triloba (taxid 35885)
PGA_1596_1_29563	36.95	29564	10.8421	Streptophyta	Ipomoea triloba (taxid 35885)
PGA_1757_1_29555	44.1	29556	1.26	Streptophyta	Beta vulgaris subsp. vulgaris (taxid 3555)
PGA_1460_1_29539	35.71	29540	29.9862	Streptophyta	Ipomoea triloba (taxid 35885)
PGA_266_1_29538	35.56	29539	12.472	Streptophyta	Ipomoea triloba (taxid 35885)
PGA_1803_1_29531	34.82	29532	19.8405	Streptophyta	Ipomoea triloba (taxid 35885)
PGA_276_1_29505	38.67	29506	31.5717	Streptophyta	Ipomoea triloba (taxid 35885)
PGA_54_1_29473	41.46	29474	91.5782	Streptophyta	Ipomoea triloba (taxid 35885)
PGA_323_1_29466	36.22	29467	15.9045	Streptophyta	Ipomoea triloba (taxid 35885)
PGA_1777_1_29459	41.17	29460	49.26	Streptophyta	Ipomoea triloba (taxid 35885)
PGA_879_1_29453	34.7	29454	13.219	Streptophyta	Ipomoea triloba (taxid 35885)
PGA_1165_1_29424	39.34	29425	17.6077	Streptophyta	Ipomoea triloba (taxid 35885)
PGA_988_1_29420	41.03	29421	45.3878	Streptophyta	Ipomoea triloba (taxid 35885)
PGA_1187_1_29398	43.96	29399	2.4855	Streptophyta	Beta vulgaris subsp. vulgaris (taxid 3555)
PGA_1292_1_29393	39	29394	39.3605	Streptophyta	Ipomoea triloba (taxid 35885)
PGA_76_1_29358	38.85	29359	157.851	Streptophyta	Ipomoea triloba (taxid 35885)
PGA_1290_1_29357	36.49	29358	17.3628	Streptophyta	Ipomoea triloba (taxid 35885)
PGA_965_1_29352	36.45	29353	11.9948	Streptophyta	Ipomoea triloba (taxid 35885)
PGA_1393_1_29342	43.12	29343	120.713	Streptophyta	Beta vulgaris subsp. vulgaris (taxid 3555)
PGA_1634_1_29330	35.88	29331	9.2982	Streptophyta	Ipomoea triloba (taxid 35885)
PGA_52_1_29303	40.36	29304	34.2471	Streptophyta	Ipomoea triloba (taxid 35885)
PGA_845_1_29292	39.3	29293	10.0504	Streptophyta	Ipomoea triloba (taxid 35885)
PGA_176_1_29235	36.21	29236	4.0025	Streptophyta	Ipomoea triloba (taxid 35885)
PGA_785_1_29230	35.75	29231	10.0778	Streptophyta	Ipomoea triloba (taxid 35885)
PGA_1227_1_29228	40.48	29229	120.966	Streptophyta	Ipomoea triloba (taxid 35885)
PGA_1737_1_29225	41.25	29226	135.269	Streptophyta	Ipomoea triloba (taxid 35885)
PGA_859_1_29224	35.34	29225	6.5945	Streptophyta	Ipomoea triloba (taxid 35885)
PGA_1116_1_29220	40.31	29221	15.7009	Streptophyta	Ipomoea triloba (taxid 35885)
PGA_1167_1_29207	35.77	29208	15.981	Streptophyta	Ipomoea triloba (taxid 35885)
PGA_1607_1_29184	36.89	29185	3.6419	Streptophyta	Ipomoea triloba (taxid 35885)
PGA_1282_1_29166	36.61	29167	7.9977	Streptophyta	Ipomoea triloba (taxid 35885)
PGA_1355_1_29161	39.24	29162	45.6753	Streptophyta	Ipomoea triloba (taxid 35885)
PGA_1570_1_29157	35.52	29158	5.3442	Streptophyta	Ipomoea triloba (taxid 35885)
PGA_512_1_29152	36.28	29153	21.0315	Streptophyta	Ipomoea triloba (taxid 35885)
PGA_163_1_29142	36.81	29143	9.7165	Streptophyta	Ipomoea triloba (taxid 35885)
PGA_1752_1_29126	35.17	29127	3.8023	Streptophyta	Ipomoea triloba (taxid 35885)
PGA_1533_1_29113	34.95	29114	7.4129	Streptophyta	Ipomoea triloba (taxid 35885)
PGA_1471_1_29095	37.12	29096	4.2805	Streptophyta	Ipomoea triloba (taxid 35885)
PGA_1714_1_29090	36.13	29091	4.9064	Streptophyta	Ipomoea triloba (taxid 35885)
PGA_132_1_29070	41.56	29071	155.541	Streptophyta	Ipomoea triloba (taxid 35885)
PGA_502_1_29069	44	29070	2.4037	Streptophyta	Beta vulgaris subsp. vulgaris (taxid 3555)
PGA_1368_1_29065	36.63	29066	32.2976	Streptophyta	Ipomoea triloba (taxid 35885)
PGA_1750_1_29037	34.99	29038	11.9284	Streptophyta	Ipomoea triloba (taxid 35885)
PGA_568_1_29020	40.08	29021	139.234	Streptophyta	Ipomoea triloba (taxid 35885)
PGA_1177_1_29008	35.34	29009	239.297	Streptophyta	Ipomoea triloba (taxid 35885)
PGA_1871_1_29005	40.36	29006	1.0794	Streptophyta	Ipomoea triloba (taxid 35885)
PGA_1262_1_28996	43.79	28997	6.0357	Streptophyta	Beta vulgaris subsp. vulgaris (taxid 3555)
PGA_1130_1_28992	35.53	28993	10.7782	Streptophyta	Ipomoea triloba (taxid 35885)
PGA_1620_1_28976	43.8	28977	3.7947	Streptophyta	Beta vulgaris subsp. vulgaris (taxid 3555)
PGA_490_1_28968	35.32	28969	12.7612	Streptophyta	Ipomoea triloba (taxid 35885)
PGA_211_1_28961	38.03	28962	48.3415	Streptophyta	Ipomoea triloba (taxid 35885)
PGA_1194_1_28951	35.01	28952	1.1013	Streptophyta	Ipomoea triloba (taxid 35885)
PGA_1452_1_28940	37.88	28941	9.6057	Streptophyta	Ipomoea triloba (taxid 35885)
PGA_1673_1_28936	35.01	28937	26.6707	Streptophyta	Ipomoea triloba (taxid 35885)
PGA_754_1_28930	36.43	28931	0.5773	Streptophyta	Ipomoea triloba (taxid 35885)
PGA_1659_1_28911	43.62	28912	16.1392	Streptophyta	Beta vulgaris subsp. vulgaris (taxid 3555)
PGA_39_1_28875	40.66	28876	78.7466	Streptophyta	Ipomoea triloba (taxid 35885)
PGA_1778_1_28852	36.44	28853	21.9096	Streptophyta	Ipomoea triloba (taxid 35885)
PGA_708_1_28839	36.54	28840	21.0264	Streptophyta	Ipomoea triloba (taxid 35885)
PGA_782_1_28834	35.64	28835	2.6316	Streptophyta	Ipomoea triloba (taxid 35885)
PGA_787_1_28830	35.13	28831	7.8497	Streptophyta	Ipomoea triloba (taxid 35885)
PGA_1590_1_28829	35.18	28830	21.6077	Streptophyta	Ipomoea triloba (taxid 35885)
PGA_1656_1_28795	36.26	28796	9.0636	Streptophyta	Ipomoea triloba (taxid 35885)
PGA_1589_1_28794	35.7	28795	52.7948	Streptophyta	Ipomoea triloba (taxid 35885)
PGA_1763_1_28750	45.38	28751	1.0908	Streptophyta	Beta vulgaris subsp. vulgaris (taxid 3555)
PGA_318_1_28732	36.34	28733	14.3247	Streptophyta	Ipomoea triloba (taxid 35885)
PGA_1599_1_28716	38.29	28717	30.9776	Streptophyta	Ipomoea triloba (taxid 35885)
PGA_1732_1_28713	34.94	28714	1.962	Streptophyta	Ipomoea triloba (taxid 35885)
PGA_662_1_28677	38.54	28678	12.1309	Streptophyta	Ipomoea triloba (taxid 35885)
PGA_1121_1_28644	35.93	28645	21.8803	Streptophyta	Ipomoea triloba (taxid 35885)
PGA_1558_1_28642	34.64	28643	3.032	Streptophyta	Ipomoea triloba (taxid 35885)
PGA_1142_1_28618	36.19	28619	217.951	Streptophyta	Ipomoea triloba (taxid 35885)
PGA_1831_1_28612	36.71	28613	0.6767	Streptophyta	Ipomoea triloba (taxid 35885)
PGA_289_1_28606	35.35	28607	38.9254	Streptophyta	Ipomoea triloba (taxid 35885)
PGA_1158_1_28605	39.04	28606	116.063	Streptophyta	Ipomoea triloba (taxid 35885)
PGA_1147_1_28587	35.95	28588	27.5199	Streptophyta	Ipomoea triloba (taxid 35885)
PGA_837_1_28545	41.55	28546	159.795	Streptophyta	Ipomoea triloba (taxid 35885)
PGA_672_1_28544	40.2	28545	56.9555	Streptophyta	Ipomoea triloba (taxid 35885)
PGA_1135_1_28535	41.19	28536	33.86	Streptophyta	Ipomoea triloba (taxid 35885)
PGA_884_1_28523	37.2	28524	2.0663	Streptophyta	Ipomoea triloba (taxid 35885)
PGA_1000_1_28484	34.56	28485	54.9683	Streptophyta	Ipomoea triloba (taxid 35885)
PGA_1556_1_28461	39.73	28462	11.7224	Streptophyta	Ipomoea triloba (taxid 35885)
PGA_1526_1_28454	44.52	28455	1.0933	Streptophyta	Beta vulgaris subsp. vulgaris (taxid 3555)
PGA_1805_1_28446	35.24	28447	43.9338	Streptophyta	Ipomoea triloba (taxid 35885)
PGA_1536_1_28421	44.62	28422	0.645	Streptophyta	Beta vulgaris subsp. vulgaris (taxid 3555)
PGA_1122_1_28410	36.3	28411	27.8152	Streptophyta	Ipomoea triloba (taxid 35885)
PGA_303_1_28402	36.04	28403	8.1993	Streptophyta	Ipomoea triloba (taxid 35885)
PGA_117_1_28396	41.47	28397	13.7419	Streptophyta	Ipomoea triloba (taxid 35885)
PGA_426_1_28396	39.47	28397	77.106	Streptophyta	Ipomoea triloba (taxid 35885)
PGA_1284_1_28380	39.76	28381	28.9586	Streptophyta	Ipomoea triloba (taxid 35885)
PGA_1486_1_28375	36.72	28376	641.82	Streptophyta	Ipomoea triloba (taxid 35885)
PGA_1535_1_28358	36.75	28359	1.5058	Streptophyta	Ipomoea triloba (taxid 35885)
PGA_1740_1_28347	36.18	28348	3.1732	Streptophyta	Ipomoea triloba (taxid 35885)
PGA_1366_1_28346	36.88	28347	6.5136	Streptophyta	Ipomoea triloba (taxid 35885)
PGA_1747_1_28330	36.35	28331	1.8037	Streptophyta	Ipomoea triloba (taxid 35885)
PGA_1479_1_28311	36.14	28312	0.4762	Streptophyta	Ipomoea triloba (taxid 35885)
PGA_467_1_28309	36.27	28310	57.5096	Streptophyta	Ipomoea triloba (taxid 35885)
PGA_1397_1_28308	36.56	28309	191.811	Streptophyta	Ipomoea triloba (taxid 35885)
PGA_955_1_28289	36.1	28290	27.7422	Streptophyta	Ipomoea triloba (taxid 35885)
PGA_1438_1_28267	41	28268	5.9571	Streptophyta	Ipomoea triloba (taxid 35885)
PGA_170_1_28260	34.57	28261	8.0763	Streptophyta	Ipomoea triloba (taxid 35885)
PGA_1021_1_28251	44.06	28252	9.9702	Streptophyta	Beta vulgaris subsp. vulgaris (taxid 3555)
PGA_1059_1_28242	44.48	28243	1.86	Streptophyta	Beta vulgaris subsp. vulgaris (taxid 3555)
PGA_1275_1_28234	43.88	28235	69.9861	Streptophyta	Beta vulgaris subsp. vulgaris (taxid 3555)
PGA_1303_1_28232	43.8	28233	159.87	Streptophyta	Beta vulgaris subsp. vulgaris (taxid 3555)
PGA_724_1_28218	45.95	28219	26.4878	Streptophyta	Beta vulgaris subsp. vulgaris (taxid 3555)
PGA_306_1_28192	37.25	28193	3.3444	Streptophyta	Ipomoea triloba (taxid 35885)
PGA_1701_1_28136	38.22	28137	102.226	Streptophyta	Ipomoea triloba (taxid 35885)
PGA_1644_1_28124	34.64	28125	1.9937	Streptophyta	Ipomoea triloba (taxid 35885)
PGA_1544_1_28104	35.77	28105	13.4485	Streptophyta	Ipomoea triloba (taxid 35885)
PGA_1434_1_28090	34.48	28091	4.9384	Streptophyta	Ipomoea triloba (taxid 35885)
PGA_789_1_28087	36.68	28088	94.7899	Streptophyta	Ipomoea triloba (taxid 35885)
PGA_1439_1_28081	36.18	28082	12.9995	Streptophyta	Ipomoea triloba (taxid 35885)
PGA_1617_1_28078	41.67	28079	264.904	Streptophyta	Ipomoea triloba (taxid 35885)
PGA_1325_1_28065	40.71	28066	197.423	Streptophyta	Ipomoea triloba (taxid 35885)
PGA_777_1_28060	35.2	28061	11.0824	Streptophyta	Ipomoea triloba (taxid 35885)
PGA_1104_1_28057	34.99	28058	1.7013	Streptophyta	Ipomoea triloba (taxid 35885)
PGA_1225_1_28051	36.3	28052	11.7272	Streptophyta	Ipomoea triloba (taxid 35885)
PGA_1531_1_28049	35.23	28050	24.501	Streptophyta	Ipomoea triloba (taxid 35885)
PGA_1611_1_28049	34.6	28050	2.2567	Streptophyta	Ipomoea triloba (taxid 35885)
PGA_1754_1_28046	34.65	28047	52.8512	Streptophyta	Ipomoea triloba (taxid 35885)
PGA_1699_1_28018	35.4	28019	10.5155	Streptophyta	Ipomoea triloba (taxid 35885)
PGA_1630_1_27997	49.78	27998	0.6761	Streptophyta	Beta vulgaris subsp. vulgaris (taxid 3555)
PGA_1361_1_27982	35.07	27983	129.486	Streptophyta	Ipomoea triloba (taxid 35885)
PGA_345_1_27967	34.43	27968	16.1917	Streptophyta	Ipomoea triloba (taxid 35885)
PGA_778_1_27948	36.31	27949	30.4167	Streptophyta	Ipomoea triloba (taxid 35885)
PGA_1287_1_27944	40.47	27945	15.8447	Streptophyta	Ipomoea triloba (taxid 35885)
PGA_1782_1_27943	39.73	27944	97.5631	Streptophyta	Ipomoea triloba (taxid 35885)
PGA_1707_1_27927	44.26	27928	0.7216	Streptophyta	Beta vulgaris subsp. vulgaris (taxid 3555)
PGA_241_1_27909	36.22	27910	4.6377	Streptophyta	Ipomoea triloba (taxid 35885)
PGA_896_1_27903	37	27904	4.1487	Streptophyta	Ipomoea triloba (taxid 35885)
PGA_1063_1_27902	38.87	27903	209.219	Streptophyta	Ipomoea triloba (taxid 35885)
PGA_1551_1_27899	44.04	27900	1.6639	Streptophyta	Beta vulgaris subsp. vulgaris (taxid 3555)
PGA_1703_1_27881	34.17	27882	8.9538	Streptophyta	Ipomoea triloba (taxid 35885)
PGA_780_1_27873	42.74	27874	234.716	Streptophyta	Beta vulgaris subsp. vulgaris (taxid 3555)
PGA_364_1_27862	35.38	27863	36.7041	Streptophyta	Ipomoea triloba (taxid 35885)
PGA_1612_1_27850	36.65	27851	17.7082	Streptophyta	Ipomoea triloba (taxid 35885)
PGA_1795_1_27846	34.69	27847	23.2259	Streptophyta	Ipomoea triloba (taxid 35885)
PGA_722_1_27846	37.04	27847	43.0983	Streptophyta	Ipomoea triloba (taxid 35885)
PGA_1647_1_27845	34.68	27846	11.5934	Streptophyta	Ipomoea triloba (taxid 35885)
PGA_182_1_27840	35.79	27841	6.0556	Streptophyta	Ipomoea triloba (taxid 35885)
PGA_480_1_27818	35.54	27819	12.2081	Streptophyta	Ipomoea triloba (taxid 35885)
PGA_1654_1_27807	37.05	27808	3.3229	Streptophyta	Ipomoea triloba (taxid 35885)
PGA_1711_1_27807	43.73	27808	6.1016	Streptophyta	Beta vulgaris subsp. vulgaris (taxid 3555)
PGA_1731_1_27792	37.29	27793	132.483	Streptophyta	Ipomoea triloba (taxid 35885)
PGA_798_1_27782	36.61	27783	14.3321	Streptophyta	Ipomoea triloba (taxid 35885)
PGA_1846_1_27773	34.7	27774	19.784	Streptophyta	Ipomoea triloba (taxid 35885)
PGA_851_1_27766	42.18	27767	188.193	Streptophyta	Ipomoea triloba (taxid 35885)
PGA_1573_1_27751	35.72	27752	171.764	Streptophyta	Ipomoea triloba (taxid 35885)
PGA_1851_1_27740	34.65	27741	0	Streptophyta	Ipomoea triloba (taxid 35885)
PGA_1341_1_27738	39.14	27739	44.8642	Streptophyta	Ipomoea triloba (taxid 35885)
PGA_925_1_27708	44.2	27709	21.7336	Streptophyta	Beta vulgaris subsp. vulgaris (taxid 3555)
PGA_1381_1_27703	35.61	27704	31.5069	Streptophyta	Ipomoea triloba (taxid 35885)
PGA_1105_1_27692	42.14	27693	13.1081	Streptophyta	Ipomoea triloba (taxid 35885)
PGA_630_1_27679	35.31	27680	143.108	Streptophyta	Ipomoea triloba (taxid 35885)
PGA_613_1_27653	43.33	27654	18.0666	Streptophyta	Beta vulgaris subsp. vulgaris (taxid 3555)
PGA_288_1_27645	42.68	27646	50.2896	Streptophyta	Beta vulgaris subsp. vulgaris (taxid 3555)
PGA_923_1_27638	36.2	27639	9.6329	Streptophyta	Ipomoea triloba (taxid 35885)
PGA_909_1_27619	44.31	27620	2.652	Streptophyta	Beta vulgaris subsp. vulgaris (taxid 3555)
PGA_257_1_27612	41.8	27613	66.4174	Streptophyta	Ipomoea triloba (taxid 35885)
PGA_1004_1_27528	34.92	27529	60.8779	Streptophyta	Ipomoea triloba (taxid 35885)
PGA_1842_1_27503	34.73	27504	9.5585	Streptophyta	Ipomoea triloba (taxid 35885)
PGA_1141_1_27497	35.64	27498	35.3956	Streptophyta	Ipomoea triloba (taxid 35885)
PGA_1790_1_27497	35.61	27498	48.7626	Streptophyta	Ipomoea triloba (taxid 35885)
PGA_1218_1_27481	35.15	27482	3.0754	Streptophyta	Ipomoea triloba (taxid 35885)
PGA_1666_1_27456	34.64	27457	11.5711	Streptophyta	Ipomoea triloba (taxid 35885)
PGA_1354_1_27455	35.77	27456	5.2361	Streptophyta	Ipomoea triloba (taxid 35885)
PGA_1554_1_27445	36.83	27446	8.4745	Streptophyta	Ipomoea triloba (taxid 35885)
PGA_1588_1_27435	40.54	27436	21.4711	Streptophyta	Ipomoea triloba (taxid 35885)
PGA_1417_1_27428	35.12	27429	79.5177	Streptophyta	Ipomoea triloba (taxid 35885)
PGA_1196_1_27394	36.87	27395	2.9654	Streptophyta	Ipomoea triloba (taxid 35885)
PGA_986_1_27392	36.55	27393	1.611	Streptophyta	Ipomoea triloba (taxid 35885)
PGA_888_1_27375	36.64	27376	102.444	Streptophyta	Ipomoea triloba (taxid 35885)
PGA_934_1_27358	43.69	27359	31.4892	Streptophyta	Beta vulgaris subsp. vulgaris (taxid 3555)
PGA_1329_1_27307	44.41	27308	9.8637	Streptophyta	Beta vulgaris subsp. vulgaris (taxid 3555)
PGA_334_1_27305	40.3	27306	28.459	Streptophyta	Ipomoea triloba (taxid 35885)
PGA_1030_1_27288	41.86	27289	4.0657	Streptophyta	Ipomoea triloba (taxid 35885)
PGA_1552_1_27258	36.57	27259	37.6991	Streptophyta	Ipomoea triloba (taxid 35885)
PGA_1138_1_27251	43.99	27252	224.895	Streptophyta	Beta vulgaris subsp. vulgaris (taxid 3555)
PGA_283_1_27224	41.74	27225	116.619	Streptophyta	Ipomoea triloba (taxid 35885)
PGA_516_1_27196	39.98	27197	86.1703	Streptophyta	Ipomoea triloba (taxid 35885)
PGA_1859_1_27167	37.06	27168	13.9552	Streptophyta	Ipomoea triloba (taxid 35885)
PGA_1311_1_27162	42.62	27163	26.9174	Streptophyta	Beta vulgaris subsp. vulgaris (taxid 3555)
PGA_1432_1_27159	36.12	27160	14.4548	Streptophyta	Ipomoea triloba (taxid 35885)
PGA_1676_1_27156	35.15	27157	2.3705	Streptophyta	Ipomoea triloba (taxid 35885)
PGA_1776_1_27155	42.37	27156	79.4965	Streptophyta	Ipomoea triloba (taxid 35885)
PGA_609_1_27155	39.67	27156	23.4428	Streptophyta	Beta vulgaris subsp. vulgaris (taxid 3555)
PGA_1086_1_27151	37.06	27152	7.6219	Streptophyta	Ipomoea triloba (taxid 35885)
PGA_155_1_27109	36.02	27110	9.7225	Streptophyta	Ipomoea triloba (taxid 35885)
PGA_1547_1_27102	35.26	27103	26.824	Streptophyta	Ipomoea triloba (taxid 35885)
PGA_1517_1_27090	45.09	27091	17.3307	Streptophyta	Beta vulgaris subsp. vulgaris (taxid 3555)
PGA_1705_1_27072	35.05	27073	3.0256	Streptophyta	Ipomoea triloba (taxid 35885)
PGA_790_1_27061	44.65	27062	58.3653	Streptophyta	Beta vulgaris subsp. vulgaris (taxid 3555)
PGA_1820_1_27058	41.96	27059	43.6924	Streptophyta	Ipomoea triloba (taxid 35885)
PGA_1835_1_27054	41.34	27055	182.389	Streptophyta	Ipomoea triloba (taxid 35885)
PGA_947_1_27047	36.95	27048	0.6857	Streptophyta	Ipomoea triloba (taxid 35885)
PGA_597_1_27027	35.37	27028	80.9541	Streptophyta	Ipomoea triloba (taxid 35885)
PGA_1139_1_26987	35.35	26988	1.4764	Streptophyta	Ipomoea triloba (taxid 35885)
PGA_1074_1_26984	40.56	26985	0.912	Streptophyta	Ipomoea triloba (taxid 35885)
PGA_1698_1_26972	34.85	26973	28.4949	Streptophyta	Ipomoea triloba (taxid 35885)
PGA_1584_1_26958	35.04	26959	14.2311	Streptophyta	Ipomoea triloba (taxid 35885)
PGA_1806_1_26957	44.6	26958	0.6576	Streptophyta	Beta vulgaris subsp. vulgaris (taxid 3555)
PGA_1513_1_26948	36.4	26949	0.5005	Streptophyta	Ipomoea triloba (taxid 35885)
PGA_1085_1_26895	34.73	26896	67.2156	Streptophyta	Ipomoea triloba (taxid 35885)
PGA_365_1_26888	38.06	26889	63.3763	Streptophyta	Ipomoea triloba (taxid 35885)
PGA_1295_1_26854	39.84	26855	4.7807	Streptophyta	Ipomoea triloba (taxid 35885)
PGA_701_1_26837	40.14	26838	23.628	Streptophyta	Ipomoea triloba (taxid 35885)
PGA_1506_1_26833	35.08	26834	7.3092	Streptophyta	Ipomoea triloba (taxid 35885)
PGA_1550_1_26818	34.18	26819	46.3162	Streptophyta	Ipomoea triloba (taxid 35885)
PGA_800_1_26786	40.59	26787	2.7397	Streptophyta	Ipomoea triloba (taxid 35885)
PGA_716_1_26765	36.1	26766	4.2145	Streptophyta	Ipomoea triloba (taxid 35885)
PGA_1307_1_26689	41.66	26690	20.6514	Streptophyta	Ipomoea triloba (taxid 35885)
PGA_412_1_26667	43.52	26668	16.7397	Streptophyta	Beta vulgaris subsp. vulgaris (taxid 3555)
PGA_1399_1_26664	36.32	26665	1.8314	Streptophyta	Ipomoea triloba (taxid 35885)
PGA_1632_1_26651	34.47	26652	1.2855	Streptophyta	Ipomoea triloba (taxid 35885)
PGA_1097_1_26645	36.29	26646	1.4118	Streptophyta	Ipomoea triloba (taxid 35885)
PGA_1289_1_26628	35.17	26629	5.0688	Streptophyta	Ipomoea triloba (taxid 35885)
PGA_1245_1_26617	39.21	26618	41.7544	Streptophyta	Ipomoea triloba (taxid 35885)
PGA_1091_1_26606	37.29	26607	20.2169	Streptophyta	Ipomoea triloba (taxid 35885)
PGA_230_1_26600	35.31	26601	13.8678	Streptophyta	Ipomoea triloba (taxid 35885)
PGA_271_1_26574	36.29	26575	12.6801	Streptophyta	Ipomoea triloba (taxid 35885)
PGA_1414_1_26567	43.15	26568	1.8535	Streptophyta	Beta vulgaris subsp. vulgaris (taxid 3555)
PGA_1569_1_26562	42.39	26563	16.7519	Streptophyta	Beta vulgaris subsp. vulgaris (taxid 3555)
PGA_972_1_26550	34.79	26551	5.7649	Streptophyta	Ipomoea triloba (taxid 35885)
PGA_232_1_26505	34.91	26506	2.0573	Streptophyta	Ipomoea triloba (taxid 35885)
PGA_1791_1_26502	44.03	26503	16.1191	Streptophyta	Beta vulgaris subsp. vulgaris (taxid 3555)
PGA_1734_1_26501	40.29	26502	91.0443	Streptophyta	Ipomoea triloba (taxid 35885)
PGA_1277_1_26453	43.3	26454	22.4035	Streptophyta	Beta vulgaris subsp. vulgaris (taxid 3555)
PGA_1745_1_26453	41.62	26454	11.4784	Streptophyta	Ipomoea triloba (taxid 35885)
PGA_1348_1_26423	45.45	26424	0.6728	Streptophyta	Beta vulgaris subsp. vulgaris (taxid 3555)
PGA_1626_1_26406	36.96	26407	2.1033	Streptophyta	Ipomoea triloba (taxid 35885)
PGA_1415_1_26366	35.13	26367	21.5657	Streptophyta	Ipomoea triloba (taxid 35885)
PGA_250_1_26361	35.19	26362	0.7958	Streptophyta	Ipomoea triloba (taxid 35885)
PGA_769_1_26358	39.29	26359	6.7988	Streptophyta	Ipomoea triloba (taxid 35885)
PGA_501_1_26348	39.05	26349	196.611	Streptophyta	Ipomoea triloba (taxid 35885)
PGA_1150_1_26342	34.81	26343	9.833	Streptophyta	Ipomoea triloba (taxid 35885)
PGA_966_1_26335	36.35	26336	5.1519	Streptophyta	Ipomoea triloba (taxid 35885)
PGA_1779_1_26318	35.15	26319	7.5975	Streptophyta	Ipomoea triloba (taxid 35885)
PGA_1062_1_26297	34.88	26298	7.8993	Streptophyta	Ipomoea triloba (taxid 35885)
PGA_1847_1_26289	35.12	26290	1.2167	Streptophyta	Ipomoea triloba (taxid 35885)
PGA_430_1_26285	35.03	26286	8.8201	Streptophyta	Ipomoea triloba (taxid 35885)
PGA_906_1_26285	36.44	26286	0.652	Streptophyta	Ipomoea triloba (taxid 35885)
PGA_1006_1_26261	44.9	26262	3.224	Streptophyta	Beta vulgaris subsp. vulgaris (taxid 3555)
PGA_492_1_26209	35.97	26210	9.4251	Streptophyta	Ipomoea triloba (taxid 35885)
PGA_1728_1_26208	36.43	26209	3.6711	Streptophyta	Ipomoea triloba (taxid 35885)
PGA_396_1_26196	44.89	26197	14.8103	Streptophyta	Beta vulgaris subsp. vulgaris (taxid 3555)
PGA_207_1_26195	35.5	26196	3.3592	Streptophyta	Ipomoea triloba (taxid 35885)
PGA_482_1_26184	35.25	26185	5.4273	Streptophyta	Ipomoea triloba (taxid 35885)
PGA_1563_1_26148	36.8	26149	1.214	Streptophyta	Ipomoea triloba (taxid 35885)
PGA_1762_1_26142	36.43	26143	1.2556	Streptophyta	Ipomoea triloba (taxid 35885)
PGA_820_1_26137	41.28	26138	16.8722	Streptophyta	Ipomoea triloba (taxid 35885)
PGA_1252_1_26129	35.02	26130	48.5038	Streptophyta	Ipomoea triloba (taxid 35885)
PGA_841_1_26099	37.21	26100	269.271	Streptophyta	Ipomoea triloba (taxid 35885)
PGA_1490_1_26092	39.48	26093	32.1838	Streptophyta	Ipomoea triloba (taxid 35885)
PGA_1238_1_26062	45.1	26063	1.4078	Streptophyta	Beta vulgaris subsp. vulgaris (taxid 3555)
PGA_1230_1_26048	41.34	26049	12.7409	Streptophyta	Ipomoea triloba (taxid 35885)
PGA_1320_1_26030	36.63	26031	7.1349	Streptophyta	Ipomoea triloba (taxid 35885)
PGA_160_1_26021	34.91	26022	7.9617	Streptophyta	Ipomoea triloba (taxid 35885)
PGA_1254_1_26009	49.71	26010	10.1318	Streptophyta	Beta vulgaris subsp. vulgaris (taxid 3555)
PGA_1117_1_25997	44.26	25998	73.0923	Streptophyta	Beta vulgaris subsp. vulgaris (taxid 3555)
PGA_279_1_25994	34.53	25995	2.5446	Streptophyta	Ipomoea triloba (taxid 35885)
PGA_1343_1_25987	34.84	25988	15.1975	Streptophyta	Ipomoea triloba (taxid 35885)
PGA_1009_1_25974	34.71	25975	9.4655	Streptophyta	Ipomoea triloba (taxid 35885)
PGA_857_1_25932	40.67	25933	6.4644	Streptophyta	Ipomoea triloba (taxid 35885)
PGA_212_1_25899	35.15	25900	18.5103	Streptophyta	Ipomoea triloba (taxid 35885)
PGA_317_1_25839	44.49	25840	0.584	Streptophyta	Beta vulgaris subsp. vulgaris (taxid 3555)
PGA_678_1_25835	38.44	25836	1.5407	Streptophyta	Ipomoea triloba (taxid 35885)
PGA_1642_1_25832	41.37	25833	3.7835	Streptophyta	Ipomoea triloba (taxid 35885)
PGA_487_1_25770	39.2	25771	5.0698	Streptophyta	Ipomoea triloba (taxid 35885)
PGA_1359_1_25757	35	25758	3.789	Streptophyta	Ipomoea triloba (taxid 35885)
PGA_1094_1_25731	41.22	25732	6.9885	Streptophyta	Ipomoea triloba (taxid 35885)
PGA_856_1_25727	42.86	25728	227.007	Streptophyta	Beta vulgaris subsp. vulgaris (taxid 3555)
PGA_431_1_25726	35.78	25727	14.7814	Streptophyta	Ipomoea triloba (taxid 35885)
PGA_1412_1_25691	36.98	25692	110.812	Streptophyta	Ipomoea triloba (taxid 35885)
PGA_189_1_25689	35.11	25690	13.2107	Streptophyta	Ipomoea triloba (taxid 35885)
PGA_1291_1_25680	34.33	25681	24.2779	Streptophyta	Ipomoea triloba (taxid 35885)
PGA_1799_1_25677	35.22	25678	242.541	Streptophyta	Ipomoea triloba (taxid 35885)
PGA_1045_1_25665	38.95	25666	4.0036	Streptophyta	Ipomoea triloba (taxid 35885)
PGA_1156_1_25663	44.34	25664	0.5452	Streptophyta	Beta vulgaris subsp. vulgaris (taxid 3555)
PGA_1631_1_25637	34.2	25638	0.5484	Streptophyta	Ipomoea triloba (taxid 35885)
PGA_918_1_25619	42.29	25620	5.5142	Streptophyta	Beta vulgaris subsp. vulgaris (taxid 3555)
PGA_1456_1_25571	34.73	25572	1.6623	Streptophyta	Ipomoea triloba (taxid 35885)
PGA_1825_1_25543	35.7	25544	63.6144	Streptophyta	Ipomoea triloba (taxid 35885)
PGA_1857_1_25522	38.34	25523	110.876	Streptophyta	Ipomoea triloba (taxid 35885)
PGA_594_1_25512	34.98	25513	0.7344	Streptophyta	Ipomoea triloba (taxid 35885)
PGA_1541_1_25492	34.13	25493	6.0435	Streptophyta	Ipomoea triloba (taxid 35885)
PGA_404_1_25428	43.27	25429	26.0555	Streptophyta	Beta vulgaris subsp. vulgaris (taxid 3555)
PGA_913_1_25414	38.67	25415	15.8149	Streptophyta	Ipomoea triloba (taxid 35885)
PGA_1812_1_25404	42.57	25405	139.398	Streptophyta	Ipomoea triloba (taxid 35885)
PGA_1447_1_25379	36.12	25380	2.7313	Streptophyta	Ipomoea triloba (taxid 35885)
PGA_950_1_25371	34.48	25372	15.8634	Streptophyta	Ipomoea triloba (taxid 35885)
PGA_1852_1_25366	40.91	25367	278.8	Streptophyta	Ipomoea triloba (taxid 35885)
PGA_1689_1_25345	35.67	25346	75.8564	Streptophyta	Ipomoea triloba (taxid 35885)
PGA_278_1_25329	38.02	25330	49.2499	Streptophyta	Ipomoea triloba (taxid 35885)
PGA_817_1_25319	36.26	25320	66.9551	Streptophyta	Ipomoea triloba (taxid 35885)
PGA_1816_1_25301	37.08	25302	1.0845	Streptophyta	Ipomoea triloba (taxid 35885)
PGA_1088_1_25143	42.29	25144	2.6963	Streptophyta	Beta vulgaris subsp. vulgaris (taxid 3555)
PGA_1477_1_25140	34.76	25141	37.2443	Streptophyta	Ipomoea triloba (taxid 35885)
PGA_973_1_25135	42.39	25136	126.501	Streptophyta	Ipomoea triloba (taxid 35885)
PGA_833_1_25129	49.16	25130	14.9041	Streptophyta	Ipomoea triloba (taxid 35885)
PGA_162_1_25119	35.12	25120	40.8447	Streptophyta	Ipomoea triloba (taxid 35885)
PGA_1511_1_25048	39.25	25049	9.3384	Streptophyta	Ipomoea triloba (taxid 35885)
PGA_1753_1_24995	39.69	24996	1.3623	Streptophyta	Ipomoea triloba (taxid 35885)
PGA_1641_1_24979	37.04	24980	14.5102	Streptophyta	Ipomoea triloba (taxid 35885)
PGA_917_1_24943	43.98	24944	1.3031	Streptophyta	Beta vulgaris subsp. vulgaris (taxid 3555)
PGA_355_1_24912	42.05	24913	115.001	Streptophyta	Ipomoea triloba (taxid 35885)
PGA_515_1_24872	39.32	24873	11.4513	Streptophyta	Ipomoea triloba (taxid 35885)
PGA_1761_1_24843	34.93	24844	3.2519	Streptophyta	Ipomoea triloba (taxid 35885)
PGA_960_1_24833	42.06	24834	10.7003	Streptophyta	Ipomoea triloba (taxid 35885)
PGA_1801_1_24792	35.03	24793	95.4312	Streptophyta	Ipomoea triloba (taxid 35885)
PGA_1610_1_24781	44.28	24782	101.39	Streptophyta	Beta vulgaris subsp. vulgaris (taxid 3555)
PGA_1850_1_24769	44.26	24770	23.8264	Streptophyta	Beta vulgaris subsp. vulgaris (taxid 3555)
PGA_951_1_24762	39.78	24763	1.5333	Streptophyta	Ipomoea triloba (taxid 35885)
PGA_700_1_24759	36.86	24760	145.147	Streptophyta	Ipomoea triloba (taxid 35885)
PGA_974_1_24741	44.41	24742	34.5194	Streptophyta	Beta vulgaris subsp. vulgaris (taxid 3555)
PGA_530_1_24717	34.39	24718	37.5036	Streptophyta	Ipomoea triloba (taxid 35885)
PGA_1736_1_24653	42.59	24654	0.7704	Streptophyta	Ipomoea triloba (taxid 35885)
PGA_1784_1_24604	36.2	24605	24.8365	Streptophyta	Ipomoea triloba (taxid 35885)
PGA_1836_1_24583	36.77	24584	65.4493	Streptophyta	Ipomoea triloba (taxid 35885)
PGA_428_1_24559	35.35	24560	5.1009	Streptophyta	Ipomoea triloba (taxid 35885)
PGA_1520_1_24491	35.26	24492	4.0785	Streptophyta	Ipomoea triloba (taxid 35885)
PGA_1270_1_24477	44.9	24478	28.0862	Streptophyta	Beta vulgaris subsp. vulgaris (taxid 3555)
PGA_654_1_24403	41.37	24404	6.5318	Streptophyta	Ipomoea triloba (taxid 35885)
PGA_755_1_24310	38.3	24311	5.9415	Streptophyta	Ipomoea triloba (taxid 35885)
PGA_1392_1_24307	39.74	24308	26.7819	Streptophyta	Ipomoea triloba (taxid 35885)
PGA_1396_1_24230	34.64	24231	30.7142	Streptophyta	Ipomoea triloba (taxid 35885)
PGA_1856_1_24186	40.94	24187	1.2645	Streptophyta	Ipomoea triloba (taxid 35885)
PGA_1428_1_24177	35.33	24178	40.7175	Streptophyta	Ipomoea triloba (taxid 35885)
PGA_1253_1_24147	36.25	24148	2.0775	Streptophyta	Ipomoea triloba (taxid 35885)
PGA_1725_1_24064	42.62	24065	17.4254	Streptophyta	Ipomoea triloba (taxid 35885)
PGA_1437_1_24002	42.84	24003	93.5374	Streptophyta	Ipomoea triloba (taxid 35885)
PGA_1468_1_23991	41.46	23992	7.2523	Streptophyta	Ipomoea triloba (taxid 35885)
PGA_1834_1_23946	37.37	23947	128.102	Streptophyta	Ipomoea triloba (taxid 35885)
PGA_1657_1_23930	44.09	23931	2.1915	Streptophyta	Beta vulgaris subsp. vulgaris (taxid 3555)
PGA_890_1_23878	41.02	23879	0.9723	Streptophyta	Ipomoea triloba (taxid 35885)
PGA_1136_1_23816	36.33	23817	4.1923	Streptophyta	Ipomoea triloba (taxid 35885)
PGA_1591_1_23765	39.78	23766	16.4907	Streptophyta	Ipomoea triloba (taxid 35885)
PGA_369_1_23762	34.62	23763	0.595	Streptophyta	Ipomoea triloba (taxid 35885)
PGA_1015_1_23682	36.71	23683	5.9204	Streptophyta	Ipomoea triloba (taxid 35885)
PGA_852_1_23651	50.84	23652	1.2412	Streptophyta	Beta vulgaris subsp. vulgaris (taxid 3555)
PGA_1587_1_23644	42.66	23645	40.6464	Streptophyta	Ipomoea triloba (taxid 35885)
PGA_1729_1_23632	39.23	23633	2.8338	Streptophyta	Ipomoea triloba (taxid 35885)
PGA_681_1_23586	43.59	23587	67.7317	Streptophyta	Beta vulgaris subsp. vulgaris (taxid 3555)
PGA_920_1_23477	36.63	23478	66.7197	Streptophyta	Ipomoea triloba (taxid 35885)
PGA_544_1_23310	34.73	23311	0	Streptophyta	Ipomoea triloba (taxid 35885)
PGA_1741_1_23236	35.95	23237	2.7385	Streptophyta	Ipomoea triloba (taxid 35885)
PGA_403_1_23216	43.1	23217	18.1362	Streptophyta	Ipomoea triloba (taxid 35885)
PGA_500_1_23169	37.15	23170	17.3081	Streptophyta	Ipomoea triloba (taxid 35885)
PGA_618_1_23105	44.36	23106	188.324	Streptophyta	Beta vulgaris subsp. vulgaris (taxid 3555)
PGA_1286_1_23037	37.41	23038	189.476	Streptophyta	Ipomoea triloba (taxid 35885)
PGA_1180_1_23024	35.94	23025	10.9274	Streptophyta	Ipomoea triloba (taxid 35885)
PGA_1162_1_22990	34.71	22991	2.3597	Streptophyta	Ipomoea triloba (taxid 35885)
PGA_1326_1_22956	40.1	22957	3.4814	Streptophyta	Ipomoea triloba (taxid 35885)
PGA_1211_1_22954	32.59	22955	4.2626	Streptophyta	Ipomoea triloba (taxid 35885)
PGA_1788_1_22924	43.69	22925	2.6739	Streptophyta	Beta vulgaris subsp. vulgaris (taxid 3555)
PGA_564_1_22774	37.95	22775	18.7706	Streptophyta	Ipomoea triloba (taxid 35885)
PGA_1069_1_22720	34.88	22721	101.22	Streptophyta	Ipomoea triloba (taxid 35885)
PGA_873_1_22542	35	22543	60.7221	Streptophyta	Ipomoea triloba (taxid 35885)
PGA_1771_1_22506	42.8	22507	4.6696	Streptophyta	Beta vulgaris subsp. vulgaris (taxid 3555)
PGA_572_1_22484	48.65	22485	10.546	Streptophyta	Ipomoea triloba (taxid 35885)
PGA_1496_1_22442	37.13	22443	1.3014	Streptophyta	Ipomoea triloba (taxid 35885)
PGA_874_1_22318	34.76	22319	1.982	Streptophyta	Ipomoea triloba (taxid 35885)
PGA_1662_1_22219	36.53	22220	8.5815	Streptophyta	Ipomoea triloba (taxid 35885)
PGA_174_1_21971	35.67	21972	68.6893	Streptophyta	Ipomoea triloba (taxid 35885)
PGA_341_1_21946	34.62	21947	3.022	Streptophyta	Ipomoea triloba (taxid 35885)
PGA_517_1_21930	36.71	21931	6.8191	Streptophyta	Ipomoea triloba (taxid 35885)
PGA_1440_1_21912	36.03	21913	24.4916	Streptophyta	Ipomoea triloba (taxid 35885)
PGA_697_1_21647	43.66	21648	5.0963	Streptophyta	Ipomoea triloba (taxid 35885)
PGA_1680_1_21615	43.98	21616	2.0873	Streptophyta	Prunus mume (taxid 102107)
PGA_1328_1_21564	34.47	21565	254.061	Streptophyta	Ipomoea triloba (taxid 35885)
PGA_1169_1_21554	37.79	21555	12.6311	Streptophyta	Ipomoea triloba (taxid 35885)
PGA_584_1_21550	43.5	21551	6.4739	Streptophyta	Ipomoea triloba (taxid 35885)
PGA_1651_1_21468	34.31	21469	1.4356	Streptophyta	Ipomoea triloba (taxid 35885)
PGA_228_1_21446	43.45	21447	8.3185	Streptophyta	Beta vulgaris subsp. vulgaris (taxid 3555)
PGA_1585_1_21393	39.85	21394	3.3492	Streptophyta	Ipomoea triloba (taxid 35885)
PGA_1534_1_21271	40.83	21272	83.2674	Streptophyta	Ipomoea triloba (taxid 35885)
PGA_1489_1_21246	34.56	21247	3.116	Streptophyta	Ipomoea triloba (taxid 35885)
PGA_1821_1_21244	37.19	21245	5.8237	Streptophyta	Ipomoea triloba (taxid 35885)
PGA_1509_1_21096	36.05	21097	1.5834	Streptophyta	Ipomoea triloba (taxid 35885)
PGA_1081_1_21056	33.09	21057	13.7025	Streptophyta	Homo sapiens (taxid 9606)
PGA_704_1_21044	43.12	21045	15.2769	Streptophyta	Ipomoea triloba (taxid 35885)
PGA_1364_1_20865	36.02	20866	5.8293	Streptophyta	Ipomoea triloba (taxid 35885)
PGA_1865_1_20626	35.56	20627	0.7989	Streptophyta	Ipomoea triloba (taxid 35885)
PGA_1537_1_20599	36.52	20600	0.8013	Streptophyta	Ipomoea triloba (taxid 35885)
PGA_1827_1_20489	34.54	20490	14.8254	Streptophyta	Ipomoea triloba (taxid 35885)
PGA_1679_1_20238	33.96	20239	5.7478	Streptophyta	Ipomoea triloba (taxid 35885)
PGA_1715_1_20209	43.49	20210	41.9463	Streptophyta	Ipomoea triloba (taxid 35885)
PGA_1811_1_19962	36.26	19963	14.8203	Streptophyta	Ipomoea triloba (taxid 35885)
PGA_472_1_19694	36.47	19695	1.5889	Streptophyta	Ipomoea triloba (taxid 35885)
PGA_1817_1_19444	43.24	19445	2.3862	Streptophyta	Ipomoea triloba (taxid 35885)
PGA_1797_1_19378	35	19379	0.9992	Streptophyta	Ipomoea triloba (taxid 35885)
PGA_1868_1_18669	42.31	18670	19.6453	Streptophyta	Beta vulgaris subsp. vulgaris (taxid 3555)
PGA_1759_1_18405	42.74	18406	35.3347	Streptophyta	Ipomoea triloba (taxid 35885)
PGA_332_1_18270	42.04	18271	28.7539	Streptophyta	Beta vulgaris subsp. vulgaris (taxid 3555)
PGA_823_1_5040	44.4	5041	34.2868	no-hit	other sequences (taxid 28384)

## Sheet: S3
Table S3. Repeat classes in the C. formosanum genome identified by RepeatMasker
Total Sequences	1871
Total Length (bp)	1667587414
Class	Count	bp Masked	% Masked
ARTEFACT	1	50	0
DNA	1597	746536	0.0004
CMC-EnSpm	18093	12033385	0.0072
Dada3	3	243	0
Ginger-2	10	1637	0
Kolobok-Hydra	1	53	0
MULE-MuDR	7396	1181942	0.0007
Maverick	671	503834	0.0003
MuLE-MuDR	37896	36066624	0.0216
Novosib	258	22987	0
P	5	286	0
PIF-Harbinger	6224	2823119	0.0017
Sola-1	10	485	0
TcMar6	6	594	0
TcMar-Mogwai	1407	718530	0.0004
TcMar-Pogo	8	501	0
TcMar-Stowaway	2143	436798	0.0003
TcMar-Tc1	6	339	0
hAT	62	4734	0
hAT-Ac	7536	3028600	0.0018
hAT-Charlie	375	28838	0
hAT-Tag1	1298	391005	0.0002
hAT-Tip100	4134	1560739	0.0009
LINE	16	1181	0
CRE	20	779	0
CRE-II	4446	3263306	0.002
Dualen	12	411	0
L1	32630	27316129	0.0164
L1-Tx1	8	438	0
Penelope	18	819	0
RTE-BovB	9085	3671534	0.0022
RTE-X	19	1078	0
LTR	3533	2482872	0.0015
Cassandra	48	2611	0
Caulimovirus	1368	1450692	0.0009
Copia	71554	117330307	0.0704
DIRS	23	1202	0
Gypsy	194302	371519455	0.2228
RC	--	--	--
Helitron	7600	3824211	0.0023
Helitron-2	27	1370	0
Retroposon	5	329	0
L1-derived	8	507	0
RTE-derived	2	133	0
SINE	35	1359	0
tRNA	25	2120	0
tRNA-R2	1	36	0
tRNA-RTE	43	4039	0
Unknown	1216371	481917092	0.289
total interspersed	1630339	1072345869	0.6431
Low_complexity	66922	3372560	0.002
Satellite	474	41157	0
subtelo	2	102	0
Simple_repeat	471995	26814259	0.0161
rRNA	1111	1933118	0.0012
snRNA	180	28637	0
tRNA	1241	88707	0.0001
Total	2172264	1104624409	0.6624

## Sheet: S4
Table S4. PacBio Iso-seq sequencing and transcriptome assembly of pooled RNA from stems, leaves, petioles, and inflorescences of C. formosanum
									Polymerase		Longest Subread		Poly RL Mean	Local Base Rate			After lima					After refine				After cluster			pbmm2-align			After collaspe
Reads Q20	Yield Q20	Read Length, Q20	Read Quality, median	Total Bases	Unique Molecular	P0	P1	P2	Mean	N50	Mean	N50				IsoSeq3 Analysis	ZMWs input (A)	ZMWs above all thresholds (B) Full Length (fl) reads	%	ZMWs below any threshold (C) Non-full Length reads	%	FLNC reads	%	FLNC & PolyA reads	%	FLNC HQ clusters	FLNC LQ clusters	% LQ	Map back	Mean Map Concordance	Max Mapped Read Length (bp)	Number of mapped unique isoforms	Number of mapped unique loci	% remaining from total reads
3021214	8708415695	2882	35	276.54	30.45	24.4	72.9	2.7	47689	90627	7085	11253	30853	2.26			3021214	2531211	0.837813	490003	0.162187	2486065	0.982164	2484713	0.98163	207192	16	7.72171e-05	206562	0.997797	10465	183161	41940	0.822422
		Accuracy:	0.999684																												Average number of Isoforms per unique loci	4.36722

## Sheet: S5
Table S5. Lengths of chromosomes in the C. formosanum assembly
Chromosome	Length (bp)
Cf1B	79488523
Cf2B	75745498
Cf3B	81617237
Cf4B	78488603
Cf5B	84563608
Cf6B	92862210
Cf7B	84111257
Cf8B	82217616
Cf9B	73448765
Total B length	732543317
B % of total BCD length	45.9518
Cf1C	50891137
Cf2C	50878193
Cf3C	55283446
Cf4C	54851532
Cf5C	61075681
Cf6C	61415420
Cf7C	56053962
Cf8C	55524655
Cf9C	51798530
Total C length	497772556
C % of total BCD length	31.2248
Cf1D	37901213
Cf2D	43377177
Cf3D	40040270
Cf4D	41468954
Cf5D	43268323
Cf6D	43130823
Cf7D	38117171
Cf8D	39852528
Cf9D	36684122
Total D length	363840581
D % of total BCD length	22.8234
Total BCD length	1594156454
